# Supplementary material for: Gas adsorption and framework flexibility of CALF-20 explored via experiments and simulations
Source: Nat Commun. 2024 May 9;15:3898. doi: 10.1038/s41467-024-48136-0 (PMC11081952; doi:10.1038/s41467-024-48136-0)
Supplement: Supplementary file 3 — Source Data [file 41467_2024_48136_MOESM3_ESM.xlsx]

## Sheet: Figure 2a
Figure 2a	Experimental and simulated N2 adsorption isotherms at 77 K in CALF-20
Simulation			Experiment
Relative Pressure (P/Po)	Quantity Adsorbed (cm³/g STP)		Relative Pressure (P/P0)	Volume @ STP (cc/g)
1.0001e-07	77.5861		0.024038	125.691
2.0002e-07	82.4784		0.0251046	125.664
3.0003e-07	82.0428		0.0529565	125.867
4.0004e-07	90.9086		0.0782012	125.964
6.0006e-07	96.1404		0.103653	126.054
1.0001e-06	99.7528		0.128462	126.094
1.60016e-06	109.683		0.153329	126.129
2.50025e-06	111.269		0.178509	126.157
4.0004e-06	112.189		0.203476	126.172
6.30063e-06	120.393		0.228366	126.184
1.0001e-05	122.09		0.253484	126.183
1.58016e-05	121.143		0.278363	126.191
3.9804e-05	122.509		0.303376	126.194
6.31063e-05	122.3		0.328513	126.192
0.00010001	125.094		0.353526	126.172
0.000158016	123.285		0.378502	126.165
0.000251025	124.437		0.403085	126.173
0.00039804	125.547		0.427903	126.294
0.000631063	125.818		0.452878	126.319
0.0010001	125.975		0.478259	126.352
0.00160016	126.107		0.503237	126.337
0.00250025	125.343		0.528328	126.331
0.00325033	125.835		0.552937	126.335
0.0040004	126.281		0.578615	126.32
0.00630063	126.293		0.603005	126.333
0.010001	125.771		0.628565	126.329
0.0158016	126.26		0.653468	126.32
0.0251025	126.293		0.678455	126.34
0.039804	126.293		0.703156	126.305
0.050005	126.293		0.727738	126.319
0.0631063	126.293		0.753157	126.328
0.10001	126.293		0.777517	126.355
0.120012	126.293		0.803244	126.387
0.158516	126.293		0.828151	126.465
0.251225	126.293		0.851324	126.935
0.39814	126.293		0.863928	126.978
0.630963	126.293		0.872883	127.011
1	126.293		0.882326	127.128
			0.893888	127.224
			0.902565	127.339
			0.913721	127.432
			0.922513	127.563
			0.932631	127.844
			0.942437	128.195
			0.952376	128.684
			0.960899	129.391
			0.969992	130.576
			0.978091	132.53
			0.99196	148.912
			0.991208	148.431
			0.978334	134.175
			0.949202	128.917
			0.92458	127.885
			0.898986	127.347
			0.872674	127.015
			0.847554	126.811
			0.821956	126.901
			0.796105	126.837
			0.771989	126.805
			0.74723	126.754
			0.72197	126.672
			0.697234	126.63
			0.671938	126.62
			0.646326	126.581
			0.621946	126.577
			0.596722	126.566
			0.572171	126.602
			0.546803	126.569
			0.520578	126.784
			0.497393	126.711
			0.473202	126.16
			0.447002	126.096
			0.421668	126.09
			0.396986	126.073
			0.371556	126.079
			0.346867	126.079
			0.321415	126.045
			0.296732	126.033
			0.271458	126.016
			0.246911	126.002
			0.221415	125.994
			0.196719	125.972

## Sheet: Figure 2b
Figure 2b	Comparison between simulated and experimental CO2 adsorption isotherms for CALF-20 at different temperatures
CO2 Adsorption isotherm for CALF-20 MOF at T = 273 K						CO2 Adsorption isotherm for CALF-20 MOF at T = 323 K						CO2 Adsorption isotherm for CALF-20 MOF at T = 343 K							CO2 Adsorption isotherm for CALF-20 MOF at T = 365 K							CO2 Adsorption isotherm for CALF-20 MOF at T = 387 K
P(mbar)	CO2 uptake - mmol/g at 273 K					P(mbar)	CO2 uptake - mmol/g at 323 K					P(mbar)	CO2 uptake - mmol/g at 343 K						P(mbar)	CO2 uptake - mmol/g at 365 K						P(mbar)	CO2 uptake - mmol/g at 387 K
	CALF-20 sim	exp					CALF-20 sim	exp					CALF-20 sim	exp						CALF-20 sim	exp						CALF-20 sim	exp
0.425331	0.153916	0.117743				0.931012	0.0270797	0.0207596				1.62229	0.021137	0.0165998					2.28453	0.0138296	0.0125125					2.93331	0.00923542	0.00818964
0.826586	0.287324	0.235848				1.82914	0.0531866	0.0418873				2.49873	0.0334964	0.0271993					3.5051	0.0206337	0.0175291					3.44676	0.0106015	0.00959817
1.21309	0.405246	0.354172				2.47052	0.0740359	0.0563076				3.42199	0.0445483	0.0370207					3.96984	0.0248229	0.0217857					4.0213	0.0124401	0.0110961
1.59269	0.51637	0.47254				3.09355	0.0881092	0.0710281				3.9989	0.0523106	0.0407565					4.73053	0.029178	0.0242547					4.64796	0.0145164	0.0127969
1.97167	0.614424	0.590893				3.37213	0.0995779	0.0771299				4.7514	0.0636575	0.0482853					5.33784	0.0334333	0.0290457					5.31991	0.0163593	0.0145539
2.25089	0.681647	0.677647				3.87366	0.113102	0.0884897				5.16733	0.0713889	0.0563585					6.08499	0.0371486	0.0315319					5.98214	0.0186939	0.0163661
2.53594	0.753409	0.764254				4.53012	0.128825	0.0994286				6.07314	0.0799493	0.0614871					6.73239	0.0400803	0.0364325					6.65897	0.0206278	0.0180799
2.82888	0.820324	0.850692				5.36464	0.15659	0.115086				6.50793	0.084187	0.0700576					13.3181	0.0795267	0.0724973					12.9022	0.0390062	0.0355244
3.13031	0.880402	0.936938				5.86942	0.169146	0.137445				13.5827	0.171009	0.138358					19.6629	0.118438	0.108523					19.9814	0.0601887	0.0553589
3.44448	0.947332	1.02288				6.77957	0.194626	0.152327				19.6649	0.250266	0.202458					33.7591	0.199267	0.185975					32.3782	0.0973138	0.0902219
3.77325	1.02433	1.10848				13.4442	0.378519	0.289903				32.1819	0.392339	0.35305					65.892	0.374049	0.364195					66.7963	0.198176	0.186856
4.12206	1.09732	1.19366				20.3421	0.528165	0.45096				65.0125	0.698603	0.667924					132.65	0.664362	0.703634					133.479	0.370805	0.372474
5.07873	1.24528	1.40289				33.0628	0.774726	0.725522				133.262	1.18995	1.22467					151	0.732216	0.794241					152.295	0.428674	0.426674
6.6795	1.48066	1.67539				70.141	1.30507	1.33403				150.039	1.28905	1.32168					199.742	0.901518	1.00336					199.975	0.521415	0.542786
7.90819	1.62369	1.82942				138.712	1.85879	1.9626				198.311	1.49888	1.6183					265.783	1.10978	1.25977					267.008	0.651266	0.718438
9.11227	1.72611	1.95025				150.071	1.91837	2.04925				265.088	1.72891	1.86831					332.282	1.28521	1.4465					331.187	0.792512	0.879424
10.2553	1.8388	2.05109				207.428	2.13942	2.24058				334.598	1.91148	2.04523					397.705	1.43749	1.61162					399.001	0.899577	1.01823
12.0406	1.9556	2.16709				264.32	2.28593	2.41457				398.945	2.03501	2.1534					467.123	1.568	1.72501					465.562	0.993986	1.13862
13.1765	2.00859	2.22662				334.478	2.41708	2.52517				468.248	2.13109	2.28563					534.928	1.66331	1.84591					531.292	1.12288	1.26611
19.0573	2.25676	2.46074				400.003	2.49352	2.63964				534.167	2.20482	2.36252					602.166	1.76	1.89397					599.888	1.20041	1.36603
26.0199	2.44603	2.62939				466.984	2.5598	2.71646				597.556	2.27161	2.43713					665.371	1.8137	1.97733					664.332	1.27442	1.47314
32.0811	2.52838	2.73306				534.556	2.61778	2.73843				666.819	2.33102	2.49237					733.018	1.89933	2.05254					734.006	1.37138	1.54572
39.5244	2.62969	2.83408				600.453	2.66172	2.77784				731.784	2.38486	2.54972					799.719	1.95332	2.11463					797.78	1.42557	1.71042
46.3751	2.7133	2.91187				669.532	2.70433	2.86527				799.245	2.4346	2.60582					866.261	2.00503	2.17386					869.666	1.50017	1.79159
53.1867	2.73858	2.97991				733.911	2.73881	2.92413				869.429	2.45537	2.60415					933.462	2.05644	2.21919					933.974	1.55214	1.84814
59.7961	2.7971	3.0402				799.575	2.76733	2.97333				933.939	2.50559	2.64722					999.158	2.09791	2.26738					998.343	1.60155	1.91922
66.4514	2.85132	3.09505				867.532	2.80336	2.99659				1000.69	2.51699	2.67344					1066.1	2.14068	2.31533					1071.92	1.67214	1.89325
72.7861	2.89551	3.14513				934.33	2.84547	3.03102				1065.77	2.55679	2.69979					1133.65	2.18546	2.35091					1133.72	1.7031	1.95177
79.4072	2.91686	3.19473				999.4	2.86663	3.06973				1132.04	2.58389	2.74289
86.3927	2.94261	3.24521				1066.33	2.87234	3.10399
93.1779	3.00497	3.29183				1132.76	2.91795	3.13923
99.9104	3.04495	3.33818
106.699	3.05024	3.38104
113.218	3.08002	3.42126
119.936	3.13663	3.46229
126.418	3.12952	3.50075
132.86	3.16407	3.53695
198.904	3.41822	3.85275
264.14	3.6653	4.09725
332.078	3.88545	4.29759
398.919	4.06143	4.45765
465.703	4.12321	4.5883
532.255	4.27395	4.69857
598.973	4.35702	4.79397
665.639	4.50593	4.87808
732.184	4.58969	4.95388
799.269	4.60899	5.01138
865.709	4.65333	5.07067
932.539	4.83623	5.12768
1012.19	4.86059	5.18063

## Sheet: Figure 3a
Figure 3a	Comparison of PXRD patterns for CALF-20 at different adsorption conditions
Simulation			EtOH soaked			Water soaked			Dried N2			CO2			4% RH			10% RH			20% RH			Dried in N2 after 20% RH exposure
θ/2θ, °	Intensity		θ/2θ, °	Intensity		θ/2θ, °	Intensity		θ/2θ, °	Intensity		θ/2θ, °	Intensity		θ/2θ, °	Intensity		θ/2θ, °	Intensity		θ/2θ, °	Intensity		θ/2θ, °	Intensity
5	0		3	1.12433		3	2.42787		3	3.01673		3	4.03354		3	5.01502		3	6.01633		5	7.00552		3	8.01136
5.02	0		3.01	1.12793		3.01	2.44297		3.01	3.01665		3.01	4.0343		3.01	5.01513		3.01	6.01632		5.01	7.00543		3.01	8.01098
5.04	0		3.02	1.13389		3.02	2.43888		3.02	3.01646		3.02	4.03399		3.02	5.01541		3.02	6.01618		5.02	7.00551		3.02	8.0109
5.06	0		3.03	1.13576		3.03	2.43767		3.03	3.01614		3.03	4.03319		3.03	5.01522		3.03	6.01593		5.03	7.00554		3.03	8.01104
5.08	0		3.04	1.13337		3.04	2.47033		3.04	3.01603		3.04	4.03339		3.04	5.01471		3.04	6.01596		5.04	7.00543		3.04	8.01088
5.1	0		3.05	1.13013		3.05	2.48886		3.05	3.01637		3.05	4.03303		3.05	5.01434		3.05	6.0158		5.05	7.00518		3.05	8.01056
5.12	0		3.06	1.13004		3.06	2.47821		3.06	3.01639		3.06	4.03253		3.06	5.01412		3.06	6.01561		5.06	7.00502		3.06	8.0106
5.14	0		3.07	1.13141		3.07	2.45875		3.07	3.01624		3.07	4.0328		3.07	5.01405		3.07	6.01566		5.07	7.00507		3.07	8.01069
5.16	0		3.08	1.12778		3.08	2.4163		3.08	3.016		3.08	4.03344		3.08	5.01435		3.08	6.01573		5.08	7.00522		3.08	8.01069
5.18	0		3.09	1.12341		3.09	2.40473		3.09	3.01508		3.09	4.03351		3.09	5.01427		3.09	6.01553		5.09	7.00494		3.09	8.01053
5.2	0		3.1	1.12283		3.1	2.43962		3.1	3.01467		3.1	4.03239		3.1	5.01395		3.1	6.01502		5.1	7.00471		3.1	8.01035
5.22	0		3.11	1.1262		3.11	2.43208		3.11	3.01511		3.11	4.03157		3.11	5.01361		3.11	6.01468		5.11	7.00506		3.11	8.01
5.24	0		3.12	1.12776		3.12	2.41641		3.12	3.01527		3.12	4.03158		3.12	5.01342		3.12	6.01457		5.12	7.00528		3.12	8.01008
5.26	0		3.13	1.12474		3.13	2.43701		3.13	3.01526		3.13	4.03124		3.13	5.01362		3.13	6.01484		5.13	7.0053		3.13	8.01029
5.28	0		3.14	1.12311		3.14	2.43192		3.14	3.01493		3.14	4.03099		3.14	5.01365		3.14	6.01493		5.14	7.00515		3.14	8.00985
5.3	0		3.15	1.1229		3.15	2.41279		3.15	3.01455		3.15	4.03125		3.15	5.01368		3.15	6.01476		5.15	7.00487		3.15	8.00932
5.32	0		3.16	1.11861		3.16	2.42106		3.16	3.01454		3.16	4.03147		3.16	5.01344		3.16	6.01465		5.16	7.00487		3.16	8.00907
5.34	0		3.17	1.11451		3.17	2.43144		3.17	3.01453		3.17	4.03099		3.17	5.01283		3.17	6.01454		5.17	7.00497		3.17	8.00946
5.36	0		3.18	1.11384		3.18	2.42872		3.18	3.01466		3.18	4.03062		3.18	5.01296		3.18	6.01442		5.18	7.00517		3.18	8.00985
5.38	0		3.19	1.11657		3.19	2.43071		3.19	3.01467		3.19	4.03037		3.19	5.01333		3.19	6.01432		5.19	7.00515		3.19	8.00965
5.4	0		3.2	1.11806		3.2	2.4287		3.2	3.01439		3.2	4.02988		3.2	5.01308		3.2	6.01401		5.2	7.00494		3.2	8.0091
5.42	0		3.21	1.11944		3.21	2.40158		3.21	3.01452		3.21	4.02995		3.21	5.01282		3.21	6.01356		5.21	7.00467		3.21	8.00881
5.44	0		3.22	1.122		3.22	2.39566		3.22	3.01446		3.22	4.03026		3.22	5.01262		3.22	6.01364		5.22	7.0045		3.22	8.00914
5.46	0		3.23	1.11763		3.23	2.37337		3.23	3.01381		3.23	4.03015		3.23	5.01273		3.23	6.01398		5.23	7.00501		3.23	8.00916
5.48	0		3.24	1.11031		3.24	2.36456		3.24	3.01339		3.24	4.0297		3.24	5.01265		3.24	6.01395		5.24	7.00525		3.24	8.00891
5.5	0		3.25	1.11743		3.25	2.38623		3.25	3.01341		3.25	4.02942		3.25	5.0124		3.25	6.01387		5.25	7.00488		3.25	8.00906
5.52	0		3.26	1.12799		3.26	2.39095		3.26	3.01376		3.26	4.02913		3.26	5.01202		3.26	6.01376		5.26	7.00479		3.26	8.00935
5.54	0		3.27	1.12392		3.27	2.415		3.27	3.01367		3.27	4.0291		3.27	5.0117		3.27	6.01338		5.27	7.00482		3.27	8.00916
5.56	0		3.28	1.11982		3.28	2.40364		3.28	3.01345		3.28	4.02933		3.28	5.01185		3.28	6.01294		5.28	7.00468		3.28	8.00905
5.58	0		3.29	1.11175		3.29	2.37514		3.29	3.01347		3.29	4.0292		3.29	5.01187		3.29	6.01304		5.29	7.00464		3.29	8.00903
5.6	0		3.3	1.10491		3.3	2.3912		3.3	3.01309		3.3	4.02876		3.3	5.01192		3.3	6.01304		5.3	7.00479		3.3	8.00829
5.62	0		3.31	1.10577		3.31	2.40067		3.31	3.01276		3.31	4.02841		3.31	5.01209		3.31	6.01238		5.31	7.0046		3.31	8.00811
5.64	0		3.32	1.10272		3.32	2.37448		3.32	3.01285		3.32	4.02751		3.32	5.01196		3.32	6.0125		5.32	7.00429		3.32	8.00869
5.66	0		3.33	1.10729		3.33	2.36379		3.33	3.01279		3.33	4.02732		3.33	5.01186		3.33	6.01276		5.33	7.00432		3.33	8.00902
5.68	0		3.34	1.11311		3.34	2.38397		3.34	3.01266		3.34	4.0274		3.34	5.01189		3.34	6.01259		5.34	7.00434		3.34	8.00855
5.7	0		3.35	1.1077		3.35	2.37467		3.35	3.01278		3.35	4.02725		3.35	5.01171		3.35	6.01267		5.35	7.00401		3.35	8.00809
5.72	0		3.36	1.1057		3.36	2.34908		3.36	3.01253		3.36	4.02817		3.36	5.01143		3.36	6.01236		5.36	7.00412		3.36	8.00825
5.74	0		3.37	1.10881		3.37	2.33647		3.37	3.01197		3.37	4.02856		3.37	5.01136		3.37	6.01174		5.37	7.00451		3.37	8.00831
5.76	0		3.38	1.10936		3.38	2.34278		3.38	3.01207		3.38	4.02776		3.38	5.01137		3.38	6.01182		5.38	7.00455		3.38	8.0085
5.78	0		3.39	1.10301		3.39	2.35351		3.39	3.01209		3.39	4.02695		3.39	5.01106		3.39	6.01201		5.39	7.00438		3.39	8.00878
5.8	0		3.4	1.09683		3.4	2.35532		3.4	3.01173		3.4	4.02671		3.4	5.01077		3.4	6.01173		5.4	7.00408		3.4	8.00856
5.82	0		3.41	1.09917		3.41	2.37163		3.41	3.01182		3.41	4.02687		3.41	5.01078		3.41	6.01186		5.41	7.00414		3.41	8.00818
5.84	0		3.42	1.10453		3.42	2.37029		3.42	3.01209		3.42	4.02725		3.42	5.0108		3.42	6.01195		5.42	7.00433		3.42	8.0081
5.86	0		3.43	1.10691		3.43	2.35453		3.43	3.01211		3.43	4.02677		3.43	5.01045		3.43	6.0118		5.43	7.00424		3.43	8.00812
5.88	0		3.44	1.10884		3.44	2.34965		3.44	3.01176		3.44	4.02596		3.44	5.01009		3.44	6.0116		5.44	7.00411		3.44	8.00801
5.9	0		3.45	1.10668		3.45	2.3351		3.45	3.01129		3.45	4.02629		3.45	5.01027		3.45	6.01125		5.45	7.00408		3.45	8.00781
5.92	0		3.46	1.11052		3.46	2.33489		3.46	3.0112		3.46	4.02686		3.46	5.01065		3.46	6.01133		5.46	7.0041		3.46	8.00778
5.94	0		3.47	1.1112		3.47	2.35802		3.47	3.01158		3.47	4.02674		3.47	5.01053		3.47	6.01131		5.47	7.00416		3.47	8.00782
5.96	0		3.48	1.10321		3.48	2.36263		3.48	3.01162		3.48	4.02587		3.48	5.01014		3.48	6.01128		5.48	7.0042		3.48	8.00785
5.98	0		3.49	1.09915		3.49	2.32845		3.49	3.01111		3.49	4.02519		3.49	5.01027		3.49	6.01128		5.49	7.00425		3.49	8.00785
6	0		3.5	1.09222		3.5	2.31503		3.5	3.01087		3.5	4.02544		3.5	5.01049		3.5	6.01066		5.5	7.0041		3.5	8.00781
6.02	0		3.51	1.09258		3.51	2.32932		3.51	3.0109		3.51	4.02598		3.51	5.01041		3.51	6.01049		5.51	7.00387		3.51	8.00774
6.04	0		3.52	1.10148		3.52	2.33655		3.52	3.01066		3.52	4.02616		3.52	5.01043		3.52	6.01054		5.52	7.00404		3.52	8.00747
6.06	0		3.53	1.10878		3.53	2.34273		3.53	3.0105		3.53	4.0257		3.53	5.01006		3.53	6.01062		5.53	7.00415		3.53	8.00721
6.08	0		3.54	1.11008		3.54	2.32825		3.54	3.01083		3.54	4.02495		3.54	5.00984		3.54	6.01066		5.54	7.0041		3.54	8.00717
6.1	0		3.55	1.10415		3.55	2.31612		3.55	3.01087		3.55	4.02496		3.55	5.00983		3.55	6.01048		5.55	7.00405		3.55	8.00701
6.12	0		3.56	1.1041		3.56	2.33549		3.56	3.01063		3.56	4.02534		3.56	5.00991		3.56	6.01066		5.56	7.00398		3.56	8.00701
6.14	0		3.57	1.11133		3.57	2.34264		3.57	3.01056		3.57	4.02516		3.57	5.01023		3.57	6.01073		5.57	7.00366		3.57	8.00713
6.16	0		3.58	1.1126		3.58	2.32626		3.58	3.01048		3.58	4.02438		3.58	5.01027		3.58	6.01054		5.58	7.00347		3.58	8.00691
6.18	0		3.59	1.10301		3.59	2.31467		3.59	3.0104		3.59	4.02399		3.59	5.01017		3.59	6.01049		5.59	7.00347		3.59	8.00664
6.2	0		3.6	1.09042		3.6	2.31758		3.6	3.01034		3.6	4.0244		3.6	5.00996		3.6	6.01075		5.6	7.00327		3.6	8.00655
6.22	0		3.61	1.09141		3.61	2.33094		3.61	3.01047		3.61	4.02436		3.61	5.00978		3.61	6.01063		5.61	7.00331		3.61	8.0067
6.24	0		3.62	1.1037		3.62	2.34318		3.62	3.01053		3.62	4.02413		3.62	5.01003		3.62	6.01034		5.62	7.00356		3.62	8.00702
6.26	0		3.63	1.102		3.63	2.35095		3.63	3.01035		3.63	4.02427		3.63	5.00984		3.63	6.01062		5.63	7.00357		3.63	8.00702
6.28	0		3.64	1.09449		3.64	2.34233		3.64	3.0102		3.64	4.02429		3.64	5.00943		3.64	6.01047		5.64	7.00362		3.64	8.0069
6.3	0		3.65	1.09388		3.65	2.32833		3.65	3.01		3.65	4.02439		3.65	5.00922		3.65	6.00987		5.65	7.00392		3.65	8.00667
6.32	0		3.66	1.09727		3.66	2.34023		3.66	3.00989		3.66	4.02425		3.66	5.0091		3.66	6.0097		5.66	7.00397		3.66	8.00651
6.34	0		3.67	1.0961		3.67	2.34548		3.67	3.00977		3.67	4.02351		3.67	5.00948		3.67	6.01003		5.67	7.0039		3.67	8.00649
6.36	0		3.68	1.09578		3.68	2.33682		3.68	3.00928		3.68	4.02323		3.68	5.00949		3.68	6.01022		5.68	7.00368		3.68	8.0062
6.38	0		3.69	1.09915		3.69	2.34032		3.69	3.00915		3.69	4.02291		3.69	5.0093		3.69	6.01004		5.69	7.0036		3.69	8.00634
6.4	0		3.7	1.09735		3.7	2.32914		3.7	3.00928		3.7	4.0228		3.7	5.0093		3.7	6.01002		5.7	7.00385		3.7	8.00662
6.42	0		3.71	1.09802		3.71	2.31202		3.71	3.00945		3.71	4.02357		3.71	5.00905		3.71	6.01005		5.71	7.00372		3.71	8.00631
6.44	0		3.72	1.09819		3.72	2.30053		3.72	3.00968		3.72	4.02414		3.72	5.00871		3.72	6.00955		5.72	7.00336		3.72	8.00638
6.46	0		3.73	1.09648		3.73	2.30723		3.73	3.00977		3.73	4.02406		3.73	5.00859		3.73	6.00921		5.73	7.00318		3.73	8.00634
6.48	0		3.74	1.09678		3.74	2.30719		3.74	3.00975		3.74	4.02344		3.74	5.00862		3.74	6.00968		5.74	7.00328		3.74	8.00621
6.5	0		3.75	1.10061		3.75	2.31148		3.75	3.00961		3.75	4.0231		3.75	5.00891		3.75	6.00988		5.75	7.00314		3.75	8.00642
6.52	0		3.76	1.0989		3.76	2.33159		3.76	3.00957		3.76	4.02316		3.76	5.00905		3.76	6.00952		5.76	7.00305		3.76	8.00652
6.54	0		3.77	1.09207		3.77	2.33388		3.77	3.00928		3.77	4.02333		3.77	5.00874		3.77	6.00941		5.77	7.00315		3.77	8.00622
6.56	0		3.78	1.09279		3.78	2.32594		3.78	3.00913		3.78	4.02326		3.78	5.0086		3.78	6.00952		5.78	7.00325		3.78	8.00592
6.58	0		3.79	1.09822		3.79	2.30521		3.79	3.00923		3.79	4.02258		3.79	5.00865		3.79	6.0092		5.79	7.00329		3.79	8.00597
6.6	0		3.8	1.10156		3.8	2.29027		3.8	3.00908		3.8	4.02213		3.8	5.00871		3.8	6.00893		5.8	7.00306		3.8	8.00596
6.62	0		3.81	1.10267		3.81	2.29729		3.81	3.00879		3.81	4.0222		3.81	5.00874		3.81	6.00923		5.81	7.00288		3.81	8.00618
6.64	0		3.82	1.09708		3.82	2.30461		3.82	3.00882		3.82	4.02224		3.82	5.00884		3.82	6.00952		5.82	7.00331		3.82	8.00636
6.66	0		3.83	1.09071		3.83	2.29508		3.83	3.00892		3.83	4.02219		3.83	5.00888		3.83	6.00945		5.83	7.00375		3.83	8.00602
6.68	0		3.84	1.08844		3.84	2.28261		3.84	3.00868		3.84	4.02235		3.84	5.00832		3.84	6.0093		5.84	7.0034		3.84	8.00582
6.7	0		3.85	1.08623		3.85	2.30431		3.85	3.00867		3.85	4.02189		3.85	5.00786		3.85	6.00961		5.85	7.003		3.85	8.00595
6.72	0		3.86	1.08513		3.86	2.32436		3.86	3.00884		3.86	4.02156		3.86	5.00799		3.86	6.00968		5.86	7.00311		3.86	8.00587
6.74	0		3.87	1.0846		3.87	2.30823		3.87	3.00902		3.87	4.02171		3.87	5.00814		3.87	6.00905		5.87	7.00341		3.87	8.00583
6.76	0		3.88	1.08606		3.88	2.29261		3.88	3.00921		3.88	4.02206		3.88	5.0082		3.88	6.00856		5.88	7.00344		3.88	8.00593
6.78	0		3.89	1.08742		3.89	2.30468		3.89	3.00884		3.89	4.02226		3.89	5.008		3.89	6.00874		5.89	7.00329		3.89	8.00598
6.8	0		3.9	1.08289		3.9	2.32249		3.9	3.0085		3.9	4.02159		3.9	5.00795		3.9	6.00899		5.9	7.00313		3.9	8.00568
6.82	0		3.91	1.08284		3.91	2.32056		3.91	3.00849		3.91	4.02111		3.91	5.00817		3.91	6.00901		5.91	7.00296		3.91	8.0054
6.84	0		3.92	1.08352		3.92	2.29964		3.92	3.00865		3.92	4.02116		3.92	5.00785		3.92	6.009		5.92	7.00305		3.92	8.00549
6.86	0		3.93	1.08483		3.93	2.27604		3.93	3.00872		3.93	4.02107		3.93	5.00779		3.93	6.00879		5.93	7.00321		3.93	8.00557
6.88	0		3.94	1.09759		3.94	2.27812		3.94	3.00841		3.94	4.02082		3.94	5.0079		3.94	6.00867		5.94	7.00303		3.94	8.00551
6.9	0		3.95	1.10307		3.95	2.30692		3.95	3.00834		3.95	4.02076		3.95	5.00762		3.95	6.00864		5.95	7.00311		3.95	8.00554
6.92	0		3.96	1.09729		3.96	2.30596		3.96	3.00839		3.96	4.02072		3.96	5.00771		3.96	6.00848		5.96	7.00316		3.96	8.00562
6.94	0		3.97	1.0924		3.97	2.28604		3.97	3.00853		3.97	4.02109		3.97	5.00784		3.97	6.00858		5.97	7.00303		3.97	8.00554
6.96	0		3.98	1.08998		3.98	2.29272		3.98	3.00883		3.98	4.02117		3.98	5.0079		3.98	6.00874		5.98	7.00303		3.98	8.00549
6.98	0		3.99	1.08863		3.99	2.29731		3.99	3.00893		3.99	4.02064		3.99	5.00805		3.99	6.00872		5.99	7.00291		3.99	8.00563
7	0		4	1.08673		4	2.28095		4	3.00876		4	4.02075		4	5.00805		4	6.00871		6	7.00289		4	8.00543
7.02	0		4.01	1.09066		4.01	2.27826		4.01	3.00851		4.01	4.02068		4.01	5.00822		4.01	6.00888		6.01	7.00298		4.01	8.00506
7.04	0		4.02	1.09485		4.02	2.28194		4.02	3.00844		4.02	4.02037		4.02	5.00836		4.02	6.00904		6.02	7.00297		4.02	8.00513
7.06	0		4.03	1.0946		4.03	2.27404		4.03	3.00842		4.03	4.02015		4.03	5.00824		4.03	6.00886		6.03	7.00288		4.03	8.00535
7.08	0		4.04	1.09595		4.04	2.29043		4.04	3.00856		4.04	4.01985		4.04	5.00802		4.04	6.00868		6.04	7.00297		4.04	8.00522
7.1	0		4.05	1.0899		4.05	2.30916		4.05	3.0087		4.05	4.0197		4.05	5.00785		4.05	6.0087		6.05	7.00297		4.05	8.00508
7.12	0		4.06	1.07903		4.06	2.30744		4.06	3.0085		4.06	4.01989		4.06	5.00794		4.06	6.00854		6.06	7.00271		4.06	8.00529
7.14	0		4.07	1.0814		4.07	2.30104		4.07	3.00839		4.07	4.02066		4.07	5.00793		4.07	6.00832		6.07	7.00288		4.07	8.00542
7.16	0		4.08	1.08443		4.08	2.28827		4.08	3.00853		4.08	4.02072		4.08	5.00782		4.08	6.00855		6.08	7.00325		4.08	8.00533
7.18	0		4.09	1.08322		4.09	2.28139		4.09	3.00851		4.09	4.02025		4.09	5.00799		4.09	6.00886		6.09	7.00309		4.09	8.0053
7.2	0		4.1	1.0856		4.1	2.27572		4.1	3.00864		4.1	4.01987		4.1	5.00798		4.1	6.00871		6.1	7.00295		4.1	8.0052
7.22	0		4.11	1.08478		4.11	2.284		4.11	3.00855		4.11	4.0199		4.11	5.0078		4.11	6.0086		6.11	7.00307		4.11	8.00526
7.24	0		4.12	1.08191		4.12	2.28823		4.12	3.00829		4.12	4.0199		4.12	5.00789		4.12	6.0088		6.12	7.00287		4.12	8.00541
7.26	0		4.13	1.08279		4.13	2.2886		4.13	3.00837		4.13	4.01963		4.13	5.00797		4.13	6.00888		6.13	7.00249		4.13	8.00522
7.28	0		4.14	1.08966		4.14	2.28981		4.14	3.00848		4.14	4.01955		4.14	5.00809		4.14	6.00856		6.14	7.00266		4.14	8.00516
7.3	0		4.15	1.09322		4.15	2.28616		4.15	3.00871		4.15	4.01943		4.15	5.00805		4.15	6.00832		6.15	7.0028		4.15	8.00518
7.32	0		4.16	1.08849		4.16	2.27339		4.16	3.00874		4.16	4.01917		4.16	5.00783		4.16	6.0086		6.16	7.0029		4.16	8.00501
7.34	0		4.17	1.08229		4.17	2.24573		4.17	3.00878		4.17	4.01932		4.17	5.0078		4.17	6.0089		6.17	7.00305		4.17	8.00485
7.36	0		4.18	1.08608		4.18	2.24852		4.18	3.00872		4.18	4.01933		4.18	5.00768		4.18	6.00887		6.18	7.00288		4.18	8.00497
7.38	0		4.19	1.08695		4.19	2.2607		4.19	3.00852		4.19	4.01911		4.19	5.00766		4.19	6.00866		6.19	7.00273		4.19	8.00518
7.4	0		4.2	1.07822		4.2	2.267		4.2	3.00849		4.2	4.01909		4.2	5.00773		4.2	6.00865		6.2	7.0025		4.2	8.00511
7.42	0		4.21	1.07263		4.21	2.29015		4.21	3.00852		4.21	4.01866		4.21	5.00749		4.21	6.00877		6.21	7.00239		4.21	8.00498
7.44	0		4.22	1.07247		4.22	2.2974		4.22	3.00878		4.22	4.01824		4.22	5.0073		4.22	6.0086		6.22	7.00245		4.22	8.00486
7.46	0		4.23	1.07584		4.23	2.27445		4.23	3.00894		4.23	4.01836		4.23	5.0076		4.23	6.00852		6.23	7.00248		4.23	8.00468
7.48	0		4.24	1.07998		4.24	2.27719		4.24	3.00879		4.24	4.01871		4.24	5.00772		4.24	6.00861		6.24	7.00238		4.24	8.00476
7.5	0		4.25	1.08433		4.25	2.28675		4.25	3.00882		4.25	4.01897		4.25	5.00762		4.25	6.00867		6.25	7.00249		4.25	8.00497
7.52	0		4.26	1.08405		4.26	2.26393		4.26	3.00918		4.26	4.01892		4.26	5.00763		4.26	6.00893		6.26	7.00285		4.26	8.00502
7.54	0		4.27	1.07693		4.27	2.24683		4.27	3.00929		4.27	4.01847		4.27	5.00747		4.27	6.00897		6.27	7.00276		4.27	8.00481
7.56	0		4.28	1.07095		4.28	2.25305		4.28	3.00919		4.28	4.01862		4.28	5.00756		4.28	6.00854		6.28	7.00246		4.28	8.00482
7.58	0		4.29	1.07511		4.29	2.25751		4.29	3.00923		4.29	4.01853		4.29	5.00772		4.29	6.00824		6.29	7.00242		4.29	8.00488
7.6	0		4.3	1.08038		4.3	2.25688		4.3	3.00906		4.3	4.01779		4.3	5.00774		4.3	6.00825		6.3	7.00233		4.3	8.00466
7.62	0		4.31	1.07812		4.31	2.26069		4.31	3.0088		4.31	4.01752		4.31	5.0079		4.31	6.00837		6.31	7.00233		4.31	8.00466
7.64	0		4.32	1.07643		4.32	2.25392		4.32	3.00887		4.32	4.01767		4.32	5.00798		4.32	6.00866		6.32	7.00241		4.32	8.00481
7.66	0		4.33	1.07822		4.33	2.26094		4.33	3.0088		4.33	4.01819		4.33	5.00787		4.33	6.0087		6.33	7.00211		4.33	8.00494
7.68	0		4.34	1.07697		4.34	2.26069		4.34	3.0088		4.34	4.01862		4.34	5.00809		4.34	6.00846		6.34	7.00203		4.34	8.00488
7.7	0		4.35	1.07982		4.35	2.25731		4.35	3.00914		4.35	4.01826		4.35	5.00801		4.35	6.00857		6.35	7.00232		4.35	8.00484
7.72	0		4.36	1.08026		4.36	2.27431		4.36	3.00911		4.36	4.01822		4.36	5.00785		4.36	6.00873		6.36	7.00269		4.36	8.00474
7.74	0		4.37	1.07412		4.37	2.27052		4.37	3.00893		4.37	4.01872		4.37	5.00807		4.37	6.00858		6.37	7.00272		4.37	8.00442
7.76	0		4.38	1.07544		4.38	2.25884		4.38	3.00901		4.38	4.0182		4.38	5.00807		4.38	6.00846		6.38	7.00256		4.38	8.00446
7.78	0		4.39	1.07816		4.39	2.25525		4.39	3.00919		4.39	4.01795		4.39	5.00817		4.39	6.0086		6.39	7.00249		4.39	8.00473
7.8	0		4.4	1.07448		4.4	2.25091		4.4	3.00932		4.4	4.01802		4.4	5.00817		4.4	6.00886		6.4	7.00251		4.4	8.00467
7.82	0		4.41	1.06987		4.41	2.25325		4.41	3.00942		4.41	4.01795		4.41	5.00805		4.41	6.00866		6.41	7.00252		4.41	8.00462
7.84	0		4.42	1.07019		4.42	2.26058		4.42	3.00927		4.42	4.01843		4.42	5.00804		4.42	6.00848		6.42	7.00249		4.42	8.00484
7.86	0		4.43	1.07219		4.43	2.25037		4.43	3.00915		4.43	4.01824		4.43	5.00801		4.43	6.00872		6.43	7.00238		4.43	8.00488
7.88	0		4.44	1.07247		4.44	2.23746		4.44	3.00923		4.44	4.01784		4.44	5.00805		4.44	6.00869		6.44	7.00227		4.44	8.00473
7.9	0		4.45	1.07424		4.45	2.24705		4.45	3.00923		4.45	4.01803		4.45	5.00778		4.45	6.00846		6.45	7.00226		4.45	8.00449
7.92	0		4.46	1.07474		4.46	2.25283		4.46	3.00909		4.46	4.01811		4.46	5.00747		4.46	6.00856		6.46	7.00256		4.46	8.00453
7.94	0		4.47	1.07724		4.47	2.23412		4.47	3.00888		4.47	4.01771		4.47	5.00783		4.47	6.00875		6.47	7.00256		4.47	8.00496
7.96	0		4.48	1.07941		4.48	2.22281		4.48	3.00916		4.48	4.01746		4.48	5.00808		4.48	6.00874		6.48	7.00202		4.48	8.00484
7.98	0		4.49	1.07995		4.49	2.22437		4.49	3.00925		4.49	4.01758		4.49	5.00788		4.49	6.00884		6.49	7.00207		4.49	8.0045
8	0		4.5	1.08382		4.5	2.22308		4.5	3.0091		4.5	4.01782		4.5	5.00782		4.5	6.00888		6.5	7.00253		4.5	8.00456
8.02	0		4.51	1.08335		4.51	2.239		4.51	3.00934		4.51	4.01814		4.51	5.00788		4.51	6.00866		6.51	7.00253		4.51	8.00465
8.04	0		4.52	1.08026		4.52	2.25615		4.52	3.00921		4.52	4.01804		4.52	5.00788		4.52	6.00847		6.52	7.00231		4.52	8.00462
8.06	0		4.53	1.08029		4.53	2.25336		4.53	3.00868		4.53	4.01776		4.53	5.00772		4.53	6.0083		6.53	7.00228		4.53	8.00438
8.08	0		4.54	1.0772		4.54	2.25345		4.54	3.00828		4.54	4.01772		4.54	5.00768		4.54	6.00822		6.54	7.00233		4.54	8.00422
8.1	0		4.55	1.07535		4.55	2.24357		4.55	3.00843		4.55	4.0175		4.55	5.00769		4.55	6.00851		6.55	7.00239		4.55	8.00429
8.12	0		4.56	1.07038		4.56	2.2331		4.56	3.0086		4.56	4.01724		4.56	5.00779		4.56	6.00872		6.56	7.00226		4.56	8.00431
8.14	0		4.57	1.06429		4.57	2.24309		4.57	3.0085		4.57	4.01708		4.57	5.00806		4.57	6.0088		6.57	7.0022		4.57	8.00429
8.16	0		4.58	1.0679		4.58	2.24317		4.58	3.00851		4.58	4.01727		4.58	5.00806		4.58	6.00886		6.58	7.00246		4.58	8.00438
8.18	0		4.59	1.07408		4.59	2.22923		4.59	3.00858		4.59	4.01744		4.59	5.00785		4.59	6.0087		6.59	7.00228		4.59	8.00437
8.2	0		4.6	1.07907		4.6	2.22165		4.6	3.00885		4.6	4.01693		4.6	5.00778		4.6	6.00864		6.6	7.00209		4.6	8.00435
8.22	0		4.61	1.08003		4.61	2.22459		4.61	3.00891		4.61	4.01639		4.61	5.00776		4.61	6.00862		6.61	7.00218		4.61	8.00462
8.24	0		4.62	1.07842		4.62	2.22542		4.62	3.0086		4.62	4.01664		4.62	5.00756		4.62	6.00832		6.62	7.00216		4.62	8.00473
8.26	0		4.63	1.07985		4.63	2.24293		4.63	3.00835		4.63	4.01706		4.63	5.0074		4.63	6.00809		6.63	7.00211		4.63	8.00464
8.28	0		4.64	1.07802		4.64	2.25971		4.64	3.00834		4.64	4.01701		4.64	5.00732		4.64	6.00813		6.64	7.00215		4.64	8.00459
8.3	0		4.65	1.072		4.65	2.24523		4.65	3.00819		4.65	4.01691		4.65	5.00737		4.65	6.0081		6.65	7.00246		4.65	8.00443
8.32	0		4.66	1.07134		4.66	2.23286		4.66	3.00798		4.66	4.01638		4.66	5.00746		4.66	6.00797		6.66	7.00282		4.66	8.0043
8.34	0		4.67	1.0737		4.67	2.23159		4.67	3.0081		4.67	4.01648		4.67	5.00732		4.67	6.00804		6.67	7.0027		4.67	8.00452
8.36	0		4.68	1.07583		4.68	2.23102		4.68	3.00785		4.68	4.01708		4.68	5.00723		4.68	6.00814		6.68	7.00246		4.68	8.00464
8.38	0		4.69	1.06988		4.69	2.23045		4.69	3.00758		4.69	4.01702		4.69	5.00715		4.69	6.00791		6.69	7.00236		4.69	8.00441
8.4	0		4.7	1.06231		4.7	2.24081		4.7	3.00773		4.7	4.01638		4.7	5.00705		4.7	6.0079		6.7	7.00209		4.7	8.00417
8.42	0		4.71	1.06832		4.71	2.25529		4.71	3.00782		4.71	4.01606		4.71	5.00694		4.71	6.00797		6.71	7.00181		4.71	8.00408
8.44	0		4.72	1.07483		4.72	2.24588		4.72	3.0077		4.72	4.01659		4.72	5.00702		4.72	6.00795		6.72	7.00181		4.72	8.00418
8.46	0		4.73	1.06939		4.73	2.22889		4.73	3.00741		4.73	4.01685		4.73	5.00716		4.73	6.00792		6.73	7.0021		4.73	8.00421
8.48	0		4.74	1.06462		4.74	2.2425		4.74	3.00713		4.74	4.01666		4.74	5.00678		4.74	6.0077		6.74	7.0022		4.74	8.00399
8.5	0		4.75	1.06899		4.75	2.25559		4.75	3.00677		4.75	4.01621		4.75	5.00654		4.75	6.00748		6.75	7.00197		4.75	8.00381
8.52	0		4.76	1.07429		4.76	2.24215		4.76	3.00683		4.76	4.01601		4.76	5.0066		4.76	6.00738		6.76	7.00191		4.76	8.00397
8.54	0		4.77	1.07073		4.77	2.22871		4.77	3.00716		4.77	4.01588		4.77	5.00661		4.77	6.00743		6.77	7.00193		4.77	8.0041
8.56	0		4.78	1.06577		4.78	2.23613		4.78	3.00721		4.78	4.01575		4.78	5.00672		4.78	6.00742		6.78	7.002		4.78	8.00418
8.58	0		4.79	1.06671		4.79	2.21972		4.79	3.00711		4.79	4.01604		4.79	5.00667		4.79	6.00745		6.79	7.00233		4.79	8.00418
8.6	0		4.8	1.06433		4.8	2.20211		4.8	3.00713		4.8	4.01609		4.8	5.00654		4.8	6.00745		6.8	7.00242		4.8	8.00406
8.62	0		4.81	1.06611		4.81	2.22172		4.81	3.00712		4.81	4.01611		4.81	5.00652		4.81	6.00731		6.81	7.00206		4.81	8.00408
8.64	0		4.82	1.07494		4.82	2.22399		4.82	3.00677		4.82	4.01613		4.82	5.00643		4.82	6.00696		6.82	7.00204		4.82	8.00408
8.66	0		4.83	1.07393		4.83	2.21475		4.83	3.00651		4.83	4.01594		4.83	5.0062		4.83	6.0067		6.83	7.00219		4.83	8.00406
8.68	0		4.84	1.06945		4.84	2.21814		4.84	3.00633		4.84	4.01624		4.84	5.00611		4.84	6.00674		6.84	7.00231		4.84	8.00391
8.7	0		4.85	1.06751		4.85	2.21643		4.85	3.00622		4.85	4.01644		4.85	5.00614		4.85	6.00676		6.85	7.00211		4.85	8.00372
8.72	0		4.86	1.06797		4.86	2.21247		4.86	3.0063		4.86	4.01613		4.86	5.00601		4.86	6.00679		6.86	7.00187		4.86	8.00382
8.74	0		4.87	1.07114		4.87	2.21402		4.87	3.0062		4.87	4.01578		4.87	5.00588		4.87	6.0067		6.87	7.00191		4.87	8.00389
8.76	0		4.88	1.06923		4.88	2.20496		4.88	3.00611		4.88	4.01576		4.88	5.00593		4.88	6.00666		6.88	7.00183		4.88	8.00375
8.78	0		4.89	1.069		4.89	2.20108		4.89	3.00623		4.89	4.01619		4.89	5.00594		4.89	6.00657		6.89	7.00182		4.89	8.00363
8.8	0		4.9	1.07216		4.9	2.20845		4.9	3.00628		4.9	4.01616		4.9	5.00581		4.9	6.00649		6.9	7.00181		4.9	8.00373
8.82	0		4.91	1.06743		4.91	2.22039		4.91	3.00612		4.91	4.01563		4.91	5.00566		4.91	6.00651		6.91	7.00176		4.91	8.00391
8.84	0		4.92	1.06191		4.92	2.22523		4.92	3.00594		4.92	4.01543		4.92	5.00549		4.92	6.0066		6.92	7.00198		4.92	8.00383
8.86	0		4.93	1.06609		4.93	2.21949		4.93	3.00607		4.93	4.01567		4.93	5.00542		4.93	6.00676		6.93	7.00205		4.93	8.00366
8.88	0		4.94	1.07123		4.94	2.21888		4.94	3.00602		4.94	4.01575		4.94	5.0054		4.94	6.00655		6.94	7.00182		4.94	8.00371
8.9	0		4.95	1.06871		4.95	2.21525		4.95	3.00584		4.95	4.01545		4.95	5.00545		4.95	6.00617		6.95	7.00171		4.95	8.00375
8.92	0		4.96	1.06414		4.96	2.20303		4.96	3.00581		4.96	4.0152		4.96	5.00563		4.96	6.00616		6.96	7.00167		4.96	8.00378
8.94	0		4.97	1.06137		4.97	2.19538		4.97	3.00594		4.97	4.01516		4.97	5.00568		4.97	6.00625		6.97	7.00172		4.97	8.00387
8.96	0		4.98	1.0601		4.98	2.18976		4.98	3.00591		4.98	4.01524		4.98	5.00564		4.98	6.00622		6.98	7.00159		4.98	8.00369
8.98	0		4.99	1.06146		4.99	2.19683		4.99	3.00559		4.99	4.0153		4.99	5.00547		4.99	6.00616		6.99	7.00174		4.99	8.00345
9	0		5	1.06666		5	2.21383		5	3.00542		5	4.01521		5	5.00539		5	6.00608		7	7.002		5	8.00339
9.02	0		5.01	1.06813		5.01	2.21228		5.01	3.00533		5.01	4.01507		5.01	5.00563		5.01	6.00618		7.01	7.00181		5.01	8.00346
9.04	0		5.02	1.06342		5.02	2.20143		5.02	3.00533		5.02	4.01506		5.02	5.0057		5.02	6.00616		7.02	7.0016		5.02	8.00356
9.06	0		5.03	1.06151		5.03	2.2015		5.03	3.00538		5.03	4.01495		5.03	5.00541		5.03	6.00591		7.03	7.00159		5.03	8.0035
9.08	0		5.04	1.05925		5.04	2.20365		5.04	3.00535		5.04	4.0149		5.04	5.00522		5.04	6.00592		7.04	7.00168		5.04	8.00343
9.1	0		5.05	1.05944		5.05	2.20629		5.05	3.00541		5.05	4.01527		5.05	5.00524		5.05	6.00602		7.05	7.00175		5.05	8.00341
9.12	0		5.06	1.06359		5.06	2.20907		5.06	3.00552		5.06	4.01562		5.06	5.00518		5.06	6.00605		7.06	7.00171		5.06	8.00348
9.14	0		5.07	1.06706		5.07	2.20483		5.07	3.00552		5.07	4.01525		5.07	5.00506		5.07	6.00604		7.07	7.00164		5.07	8.00358
9.16	0		5.08	1.06822		5.08	2.20423		5.08	3.00532		5.08	4.01461		5.08	5.00516		5.08	6.00579		7.08	7.00167		5.08	8.00342
9.18	0		5.09	1.06449		5.09	2.21195		5.09	3.00526		5.09	4.01461		5.09	5.00514		5.09	6.0056		7.09	7.00174		5.09	8.00333
9.2	0		5.1	1.06234		5.1	2.22033		5.1	3.00533		5.1	4.01505		5.1	5.00491		5.1	6.00564		7.1	7.00155		5.1	8.0035
9.22	0		5.11	1.06368		5.11	2.22554		5.11	3.00532		5.11	4.01497		5.11	5.00503		5.11	6.00561		7.11	7.00157		5.11	8.00358
9.24	0		5.12	1.06479		5.12	2.22449		5.12	3.00542		5.12	4.01456		5.12	5.00519		5.12	6.00555		7.12	7.00188		5.12	8.00356
9.26	0		5.13	1.06467		5.13	2.22326		5.13	3.00561		5.13	4.01437		5.13	5.0051		5.13	6.00563		7.13	7.00189		5.13	8.00345
9.28	0		5.14	1.06242		5.14	2.21059		5.14	3.00549		5.14	4.01432		5.14	5.00497		5.14	6.00566		7.14	7.00184		5.14	8.00341
9.3	0		5.15	1.06385		5.15	2.18745		5.15	3.00519		5.15	4.01441		5.15	5.00496		5.15	6.00558		7.15	7.00192		5.15	8.00341
9.32	0		5.16	1.06732		5.16	2.19762		5.16	3.00514		5.16	4.01434		5.16	5.00503		5.16	6.00557		7.16	7.00192		5.16	8.00325
9.34	0		5.17	1.06473		5.17	2.20538		5.17	3.00515		5.17	4.01403		5.17	5.00492		5.17	6.00548		7.17	7.0018		5.17	8.00325
9.36	0		5.18	1.06178		5.18	2.18857		5.18	3.00506		5.18	4.01377		5.18	5.00494		5.18	6.00547		7.18	7.00178		5.18	8.00332
9.38	0		5.19	1.06246		5.19	2.19276		5.19	3.00497		5.19	4.01381		5.19	5.00484		5.19	6.00548		7.19	7.00171		5.19	8.00334
9.4	0		5.2	1.06091		5.2	2.19581		5.2	3.00507		5.2	4.01431		5.2	5.00472		5.2	6.00542		7.2	7.0016		5.2	8.00323
9.42	0		5.21	1.06249		5.21	2.18963		5.21	3.00511		5.21	4.0141		5.21	5.00488		5.21	6.00541		7.21	7.00149		5.21	8.00309
9.44	0		5.22	1.06153		5.22	2.18201		5.22	3.00497		5.22	4.01347		5.22	5.00483		5.22	6.00541		7.22	7.00164		5.22	8.00309
9.46	0		5.23	1.06032		5.23	2.17578		5.23	3.00482		5.23	4.0131		5.23	5.00463		5.23	6.00543		7.23	7.00178		5.23	8.00326
9.48	0		5.24	1.063		5.24	2.18508		5.24	3.00468		5.24	4.01315		5.24	5.0045		5.24	6.00528		7.24	7.00164		5.24	8.00332
9.5	0		5.25	1.06319		5.25	2.19819		5.25	3.00464		5.25	4.01351		5.25	5.00436		5.25	6.00519		7.25	7.00149		5.25	8.00317
9.52	0		5.26	1.06093		5.26	2.19749		5.26	3.00459		5.26	4.01351		5.26	5.00464		5.26	6.00525		7.26	7.00149		5.26	8.00318
9.54	0		5.27	1.05657		5.27	2.19251		5.27	3.00466		5.27	4.0135		5.27	5.00484		5.27	6.00522		7.27	7.00144		5.27	8.00325
9.56	0		5.28	1.05722		5.28	2.19577		5.28	3.00496		5.28	4.01364		5.28	5.00462		5.28	6.0052		7.28	7.00149		5.28	8.00329
9.58	0.000183569		5.29	1.05833		5.29	2.19836		5.29	3.00506		5.29	4.01356		5.29	5.00459		5.29	6.00519		7.29	7.00151		5.29	8.00318
9.6	0.000188753		5.3	1.05781		5.3	2.20156		5.3	3.00479		5.3	4.01312		5.3	5.00455		5.3	6.00507		7.3	7.00152		5.3	8.00319
9.62	0.00019416		5.31	1.05862		5.31	2.1924		5.31	3.00462		5.31	4.01332		5.31	5.00444		5.31	6.00508		7.31	7.00158		5.31	8.00325
9.64	0.000199802		5.32	1.06036		5.32	2.17956		5.32	3.00459		5.32	4.0138		5.32	5.00451		5.32	6.00523		7.32	7.00175		5.32	8.0032
9.66	0.000205694		5.33	1.05826		5.33	2.17499		5.33	3.00462		5.33	4.01351		5.33	5.00457		5.33	6.00534		7.33	7.00179		5.33	8.00307
9.68	0.00021185		5.34	1.05425		5.34	2.18083		5.34	3.0046		5.34	4.01327		5.34	5.00457		5.34	6.0052		7.34	7.00163		5.34	8.00285
9.7	0.000218287		5.35	1.05323		5.35	2.18978		5.35	3.00446		5.35	4.01331		5.35	5.0045		5.35	6.00496		7.35	7.00141		5.35	8.00272
9.72	0.000225022		5.36	1.0557		5.36	2.18467		5.36	3.00442		5.36	4.01337		5.36	5.00432		5.36	6.00487		7.36	7.00155		5.36	8.00272
9.74	0.000232073		5.37	1.05666		5.37	2.18282		5.37	3.00441		5.37	4.01321		5.37	5.00415		5.37	6.00486		7.37	7.00183		5.37	8.00283
9.76	0.00023946		5.38	1.05686		5.38	2.1965		5.38	3.00438		5.38	4.01257		5.38	5.00425		5.38	6.00475		7.38	7.00173		5.38	8.00288
9.78	0.000247205		5.39	1.05642		5.39	2.20377		5.39	3.00448		5.39	4.0124		5.39	5.00435		5.39	6.00465		7.39	7.0014		5.39	8.00284
9.8	0.000255333		5.4	1.05579		5.4	2.18749		5.4	3.00469		5.4	4.01259		5.4	5.00419		5.4	6.00481		7.4	7.00131		5.4	8.00288
9.82	0.000263867		5.41	1.05767		5.41	2.18165		5.41	3.00471		5.41	4.01265		5.41	5.00413		5.41	6.00485		7.41	7.00129		5.41	8.00294
9.84	0.000272837		5.42	1.05836		5.42	2.18863		5.42	3.00455		5.42	4.01271		5.42	5.0042		5.42	6.0047		7.42	7.00121		5.42	8.00283
9.86	0.000282271		5.43	1.05784		5.43	2.17906		5.43	3.00438		5.43	4.01274		5.43	5.00417		5.43	6.00476		7.43	7.00133		5.43	8.00261
9.88	0.000292203		5.44	1.05845		5.44	2.17798		5.44	3.00417		5.44	4.01281		5.44	5.00415		5.44	6.00487		7.44	7.00143		5.44	8.0026
9.9	0.000302669		5.45	1.05897		5.45	2.18569		5.45	3.00402		5.45	4.01277		5.45	5.00422		5.45	6.0048		7.45	7.00145		5.45	8.00272
9.92	0.000313706		5.46	1.05917		5.46	2.17322		5.46	3.00416		5.46	4.01268		5.46	5.00406		5.46	6.00454		7.46	7.00153		5.46	8.00283
9.94	0.000325358		5.47	1.0574		5.47	2.16864		5.47	3.00435		5.47	4.01231		5.47	5.00409		5.47	6.00441		7.47	7.00162		5.47	8.00291
9.96	0.000337671		5.48	1.05306		5.48	2.17389		5.48	3.00425		5.48	4.01227		5.48	5.00405		5.48	6.00469		7.48	7.00167		5.48	8.00275
9.98	0.000350695		5.49	1.05132		5.49	2.17507		5.49	3.00414		5.49	4.01218		5.49	5.00364		5.49	6.00497		7.49	7.0016		5.49	8.00258
10	0.000364488		5.5	1.05042		5.5	2.19071		5.5	3.00409		5.5	4.01154		5.5	5.00356		5.5	6.00485		7.5	7.00143		5.5	8.00262
10.02	0.000379109		5.51	1.0529		5.51	2.20311		5.51	3.0041		5.51	4.01157		5.51	5.00372		5.51	6.00467		7.51	7.00115		5.51	8.00268
10.04	0.000394628		5.52	1.05812		5.52	2.18583		5.52	3.00418		5.52	4.01202		5.52	5.00374		5.52	6.00461		7.52	7.00109		5.52	8.00264
10.06	0.000411119		5.53	1.0574		5.53	2.17009		5.53	3.00409		5.53	4.01205		5.53	5.00377		5.53	6.00454		7.53	7.00123		5.53	8.00256
10.08	0.000428664		5.54	1.05292		5.54	2.1699		5.54	3.00397		5.54	4.01182		5.54	5.00386		5.54	6.0045		7.54	7.00139		5.54	8.00255
10.1	0.000447356		5.55	1.05472		5.55	2.16823		5.55	3.00403		5.55	4.01186		5.55	5.00371		5.55	6.00445		7.55	7.00148		5.55	8.00248
10.12	0.000467296		5.56	1.05435		5.56	2.17684		5.56	3.0039		5.56	4.01172		5.56	5.00369		5.56	6.00424		7.56	7.00132		5.56	8.00245
10.14	0.000488598		5.57	1.04977		5.57	2.18379		5.57	3.00365		5.57	4.0115		5.57	5.00372		5.57	6.00433		7.57	7.00139		5.57	8.00247
10.16	0.000511389		5.58	1.05113		5.58	2.17777		5.58	3.00374		5.58	4.01175		5.58	5.0037		5.58	6.00432		7.58	7.00155		5.58	8.00251
10.18	0.000535811		5.59	1.05597		5.59	2.16707		5.59	3.00382		5.59	4.01164		5.59	5.00373		5.59	6.00432		7.59	7.00149		5.59	8.00246
10.2	0.000562022		5.6	1.05504		5.6	2.1662		5.6	3.00377		5.6	4.01142		5.6	5.00355		5.6	6.0046		7.6	7.00132		5.6	8.00242
10.22	0.000590203		5.61	1.05339		5.61	2.17129		5.61	3.0039		5.61	4.0116		5.61	5.00358		5.61	6.00445		7.61	7.00129		5.61	8.00259
10.24	0.000620554		5.62	1.05377		5.62	2.16594		5.62	3.00407		5.62	4.01204		5.62	5.00384		5.62	6.00421		7.62	7.00116		5.62	8.00254
10.26	0.000653305		5.63	1.05334		5.63	2.16953		5.63	3.00406		5.63	4.01234		5.63	5.00378		5.63	6.00421		7.63	7.00127		5.63	8.00225
10.28	0.000688714		5.64	1.05499		5.64	2.18145		5.64	3.00395		5.64	4.01198		5.64	5.00356		5.64	6.00421		7.64	7.00136		5.64	8.00216
10.3	0.000727077		5.65	1.05288		5.65	2.18025		5.65	3.00399		5.65	4.0119		5.65	5.00365		5.65	6.00423		7.65	7.00125		5.65	8.0024
10.32	0.000768732		5.66	1.05		5.66	2.17732		5.66	3.00392		5.66	4.01207		5.66	5.0038		5.66	6.0042		7.66	7.00112		5.66	8.00261
10.34	0.000814065		5.67	1.04763		5.67	2.18252		5.67	3.0038		5.67	4.01167		5.67	5.00377		5.67	6.00418		7.67	7.0013		5.67	8.00269
10.36	0.000863522		5.68	1.04975		5.68	2.17442		5.68	3.00377		5.68	4.01169		5.68	5.00356		5.68	6.00413		7.68	7.00143		5.68	8.00249
10.38	0.000917616		5.69	1.05035		5.69	2.15776		5.69	3.00364		5.69	4.01229		5.69	5.00349		5.69	6.00407		7.69	7.00126		5.69	8.00236
10.4	0.000976946		5.7	1.05048		5.7	2.1501		5.7	3.00365		5.7	4.01204		5.7	5.00365		5.7	6.00407		7.7	7.00132		5.7	8.00247
10.42	0.00104221		5.71	1.05178		5.71	2.15474		5.71	3.00374		5.71	4.01171		5.71	5.00358		5.71	6.0041		7.71	7.00155		5.71	8.00256
10.44	0.00111422		5.72	1.052		5.72	2.17195		5.72	3.00373		5.72	4.01197		5.72	5.00355		5.72	6.00406		7.72	7.00145		5.72	8.00247
10.46	0.00119394		5.73	1.05356		5.73	2.17932		5.73	3.00366		5.73	4.01204		5.73	5.00354		5.73	6.00407		7.73	7.00131		5.73	8.00225
10.48	0.0012825		5.74	1.05248		5.74	2.17783		5.74	3.00358		5.74	4.01156		5.74	5.00343		5.74	6.00401		7.74	7.00131		5.74	8.00214
10.5	0.00138126		5.75	1.0507		5.75	2.16943		5.75	3.00353		5.75	4.01091		5.75	5.0035		5.75	6.00384		7.75	7.00115		5.75	8.00221
10.52	0.00149185		5.76	1.0503		5.76	2.15871		5.76	3.00355		5.76	4.01065		5.76	5.00353		5.76	6.00381		7.76	7.00102		5.76	8.00237
10.54	0.00161622		5.77	1.04972		5.77	2.15655		5.77	3.00359		5.77	4.0109		5.77	5.00336		5.77	6.00391		7.77	7.00109		5.77	8.00232
10.56	0.00175675		5.78	1.05394		5.78	2.15786		5.78	3.00351		5.78	4.01126		5.78	5.00333		5.78	6.00409		7.78	7.00127		5.78	8.0022
10.58	0.00191636		5.79	1.05758		5.79	2.16291		5.79	3.00344		5.79	4.01101		5.79	5.0034		5.79	6.00425		7.79	7.00139		5.79	8.00225
10.6	0.00209863		5.8	1.05338		5.8	2.162		5.8	3.00359		5.8	4.01114		5.8	5.00351		5.8	6.00411		7.8	7.00134		5.8	8.00223
10.62	0.00230806		5.81	1.04682		5.81	2.15948		5.81	3.00361		5.81	4.0114		5.81	5.00345		5.81	6.00389		7.81	7.00134		5.81	8.00215
10.64	0.00255029		5.82	1.0484		5.82	2.16166		5.82	3.00357		5.82	4.01126		5.82	5.00333		5.82	6.00378		7.82	7.00125		5.82	8.00219
10.66	0.00283248		5.83	1.0521		5.83	2.16323		5.83	3.00379		5.83	4.01131		5.83	5.00342		5.83	6.00394		7.83	7.00124		5.83	8.00223
10.68	0.00316387		5.84	1.05085		5.84	2.16332		5.84	3.00373		5.84	4.01133		5.84	5.0035		5.84	6.00407		7.84	7.00131		5.84	8.00227
10.7	0.0035565		5.85	1.04982		5.85	2.15995		5.85	3.00337		5.85	4.01144		5.85	5.00334		5.85	6.0039		7.85	7.0013		5.85	8.00226
10.72	0.00402629		5.86	1.05017		5.86	2.15611		5.86	3.00321		5.86	4.01117		5.86	5.00326		5.86	6.00379		7.86	7.00127		5.86	8.00209
10.74	0.0045946		5.87	1.04914		5.87	2.15935		5.87	3.00327		5.87	4.01083		5.87	5.00332		5.87	6.00374		7.87	7.00139		5.87	8.00203
10.76	0.00529069		5.88	1.04843		5.88	2.17248		5.88	3.00337		5.88	4.01081		5.88	5.00332		5.88	6.00376		7.88	7.00139		5.88	8.00219
10.78	0.0061553		5.89	1.05044		5.89	2.16846		5.89	3.00347		5.89	4.01109		5.89	5.00333		5.89	6.0039		7.89	7.00137		5.89	8.00231
10.8	0.00724649		5.9	1.04793		5.9	2.15995		5.9	3.00349		5.9	4.01107		5.9	5.00323		5.9	6.00388		7.9	7.00121		5.9	8.00232
10.82	0.00864926		5.91	1.04439		5.91	2.16994		5.91	3.00349		5.91	4.01074		5.91	5.00315		5.91	6.00385		7.91	7.00111		5.91	8.00233
10.84	0.0104925		5.92	1.04698		5.92	2.18004		5.92	3.00349		5.92	4.01054		5.92	5.00329		5.92	6.00387		7.92	7.0013		5.92	8.00225
10.86	0.0129839		5.93	1.05055		5.93	2.17145		5.93	3.00334		5.93	4.01032		5.93	5.00344		5.93	6.00384		7.93	7.00142		5.93	8.00215
10.88	0.0164909		5.94	1.05061		5.94	2.16145		5.94	3.00311		5.94	4.01038		5.94	5.00338		5.94	6.00381		7.94	7.00121		5.94	8.00212
10.9	0.0217283		5.95	1.04984		5.95	2.16352		5.95	3.00307		5.95	4.01064		5.95	5.00324		5.95	6.0037		7.95	7.00114		5.95	8.00204
10.92	0.0301142		5.96	1.04842		5.96	2.16619		5.96	3.00317		5.96	4.01071		5.96	5.00319		5.96	6.00364		7.96	7.00117		5.96	8.00205
10.94	0.0441997		5.97	1.04572		5.97	2.16016		5.97	3.00318		5.97	4.01073		5.97	5.00309		5.97	6.00361		7.97	7.00121		5.97	8.00218
10.96	0.0677064		5.98	1.04312		5.98	2.16476		5.98	3.00314		5.98	4.01042		5.98	5.00304		5.98	6.00364		7.98	7.00121		5.98	8.00225
10.98	0.10416		5.99	1.04082		5.99	2.16681		5.99	3.00323		5.99	4.00989		5.99	5.00316		5.99	6.00375		7.99	7.00124		5.99	8.00216
11	0.150959		6	1.04009		6	2.15267		6	3.0032		6	4.0101		6	5.00331		6	6.00376		8	7.00153		6	8.0021
11.02	0.184299		6.01	1.04497		6.01	2.14736		6.01	3.00321		6.01	4.01098		6.01	5.00332		6.01	6.00363		8.01	7.00155		6.01	8.00212
11.04	0.170315		6.02	1.04611		6.02	2.14591		6.02	3.00341		6.02	4.01112		6.02	5.00343		6.02	6.00354		8.02	7.00117		6.02	8.00205
11.06	0.124926		6.03	1.04321		6.03	2.14312		6.03	3.00339		6.03	4.0109		6.03	5.00347		6.03	6.00367		8.03	7.00102		6.03	8.00194
11.08	0.0825934		6.04	1.04354		6.04	2.14595		6.04	3.00312		6.04	4.01047		6.04	5.00333		6.04	6.00356		8.04	7.00103		6.04	8.00203
11.1	0.0534901		6.05	1.04692		6.05	2.15793		6.05	3.00299		6.05	4.00989		6.05	5.00314		6.05	6.00328		8.05	7.00109		6.05	8.00202
11.12	0.0356213		6.06	1.05199		6.06	2.15048		6.06	3.00303		6.06	4.01031		6.06	5.00312		6.06	6.00337		8.06	7.00133		6.06	8.00184
11.14	0.0250345		6.07	1.05424		6.07	2.13684		6.07	3.003		6.07	4.01072		6.07	5.00301		6.07	6.0036		8.07	7.00135		6.07	8.00194
11.16	0.0185982		6.08	1.05173		6.08	2.14079		6.08	3.00309		6.08	4.01045		6.08	5.00289		6.08	6.00357		8.08	7.00122		6.08	8.00205
11.18	0.0144237		6.09	1.04787		6.09	2.14178		6.09	3.00317		6.09	4.0101		6.09	5.00289		6.09	6.00354		8.09	7.0012		6.09	8.00206
11.2	0.01153		6.1	1.04438		6.1	2.14723		6.1	3.00311		6.1	4.00976		6.1	5.00302		6.1	6.00353		8.1	7.00101		6.1	8.00217
11.22	0.00942417		6.11	1.04241		6.11	2.15974		6.11	3.00314		6.11	4.0097		6.11	5.0032		6.11	6.00352		8.11	7.00086		6.11	8.00209
11.24	0.00784035		6.12	1.04262		6.12	2.15479		6.12	3.00315		6.12	4.01004		6.12	5.00326		6.12	6.00355		8.12	7.00091		6.12	8.00193
11.26	0.00661989		6.13	1.04228		6.13	2.14509		6.13	3.00316		6.13	4.01046		6.13	5.00321		6.13	6.00337		8.13	7.00091		6.13	8.00191
11.28	0.00566061		6.14	1.04271		6.14	2.15296		6.14	3.00304		6.14	4.01043		6.14	5.00308		6.14	6.00336		8.14	7.00104		6.14	8.00183
11.3	0.0048937		6.15	1.04529		6.15	2.14864		6.15	3.00294		6.15	4.01013		6.15	5.0029		6.15	6.00354		8.15	7.00122		6.15	8.00158
11.32	0.00427139		6.16	1.0434		6.16	2.14043		6.16	3.00302		6.16	4.01017		6.16	5.00277		6.16	6.00361		8.16	7.00115		6.16	8.00156
11.34	0.00375978		6.17	1.04186		6.17	2.15188		6.17	3.00313		6.17	4.01026		6.17	5.00286		6.17	6.00378		8.17	7.0011		6.17	8.00177
11.36	0.00333427		6.18	1.04386		6.18	2.15419		6.18	3.00305		6.18	4.01009		6.18	5.00293		6.18	6.00373		8.18	7.00115		6.18	8.00194
11.38	0.00297668		6.19	1.0439		6.19	2.14283		6.19	3.00303		6.19	4.00998		6.19	5.00292		6.19	6.00338		8.19	7.00133		6.19	8.00202
11.4	0.00267337		6.2	1.04596		6.2	2.13704		6.2	3.00311		6.2	4.00969		6.2	5.00278		6.2	6.00322		8.2	7.00143		6.2	8.0019
11.42	0.00241394		6.21	1.04712		6.21	2.13955		6.21	3.00297		6.21	4.00941		6.21	5.00273		6.21	6.00319		8.21	7.00113		6.21	8.00181
11.44	0.00219035		6.22	1.04544		6.22	2.14796		6.22	3.00273		6.22	4.00939		6.22	5.00284		6.22	6.00315		8.22	7.001		6.22	8.00177
11.46	0.00199633		6.23	1.04379		6.23	2.15132		6.23	3.00277		6.23	4.00906		6.23	5.00274		6.23	6.00306		8.23	7.00102		6.23	8.00169
11.48	0.00182689		6.24	1.0418		6.24	2.15023		6.24	3.00282		6.24	4.00908		6.24	5.00273		6.24	6.00316		8.24	7.00092		6.24	8.00168
11.5	0.00167807		6.25	1.04458		6.25	2.1516		6.25	3.00277		6.25	4.0096		6.25	5.00294		6.25	6.00345		8.25	7.00075		6.25	8.00164
11.52	0.00154666		6.26	1.04803		6.26	2.15367		6.26	3.00278		6.26	4.00955		6.26	5.00301		6.26	6.00342		8.26	7.00105		6.26	8.00163
11.54	0.00143006		6.27	1.04615		6.27	2.15377		6.27	3.00283		6.27	4.00931		6.27	5.00292		6.27	6.00329		8.27	7.00135		6.27	8.00166
11.56	0.00132613		6.28	1.04676		6.28	2.14928		6.28	3.00283		6.28	4.0099		6.28	5.00275		6.28	6.00336		8.28	7.00125		6.28	8.00162
11.58	0.0012331		6.29	1.04641		6.29	2.14262		6.29	3.00284		6.29	4.01009		6.29	5.00273		6.29	6.00349		8.29	7.00117		6.29	8.00158
11.6	0.00114951		6.3	1.04316		6.3	2.13963		6.3	3.00287		6.3	4.00958		6.3	5.00279		6.3	6.0034		8.3	7.00105		6.3	8.00164
11.62	0.00107412		6.31	1.04224		6.31	2.13891		6.31	3.00285		6.31	4.00941		6.31	5.00281		6.31	6.00327		8.31	7.00097		6.31	8.00164
11.64	0.00100589		6.32	1.04396		6.32	2.1389		6.32	3.00309		6.32	4.00946		6.32	5.00295		6.32	6.00328		8.32	7.00114		6.32	8.0016
11.66	0.000943952		6.33	1.04394		6.33	2.1446		6.33	3.00315		6.33	4.00962		6.33	5.00295		6.33	6.00327		8.33	7.00117		6.33	8.00162
11.68	0.000887553		6.34	1.04187		6.34	2.1472		6.34	3.00284		6.34	4.00944		6.34	5.00267		6.34	6.00328		8.34	7.00111		6.34	8.00163
11.7	0.000836052		6.35	1.04281		6.35	2.14037		6.35	3.00268		6.35	4.00918		6.35	5.00247		6.35	6.00331		8.35	7.00115		6.35	8.00158
11.72	0.0007889		6.36	1.04345		6.36	2.12956		6.36	3.00272		6.36	4.00915		6.36	5.00258		6.36	6.00326		8.36	7.00132		6.36	8.0016
11.74	0.000745621		6.37	1.04411		6.37	2.13772		6.37	3.00272		6.37	4.00915		6.37	5.00261		6.37	6.00326		8.37	7.00116		6.37	8.00167
11.76	0.000705803		6.38	1.04499		6.38	2.14353		6.38	3.00275		6.38	4.00898		6.38	5.00251		6.38	6.0033		8.38	7.00103		6.38	8.00158
11.78	0.000669087		6.39	1.0428		6.39	2.13712		6.39	3.00277		6.39	4.00898		6.39	5.00245		6.39	6.00326		8.39	7.00113		6.39	8.00157
11.8	0.000635159		6.4	1.0426		6.4	2.13503		6.4	3.00277		6.4	4.00925		6.4	5.00233		6.4	6.00313		8.4	7.00114		6.4	8.00158
11.82	0.000603745		6.41	1.04154		6.41	2.13356		6.41	3.00275		6.41	4.00928		6.41	5.00245		6.41	6.00312		8.41	7.00108		6.41	8.00149
11.84	0.000574603		6.42	1.03882		6.42	2.13332		6.42	3.00256		6.42	4.00929		6.42	5.00265		6.42	6.00322		8.42	7.00106		6.42	8.00149
11.86	0.000547518		6.43	1.03939		6.43	2.13587		6.43	3.00253		6.43	4.00939		6.43	5.00263		6.43	6.00313		8.43	7.00113		6.43	8.00153
11.88	0.000522302		6.44	1.04156		6.44	2.13916		6.44	3.00279		6.44	4.00921		6.44	5.00259		6.44	6.00298		8.44	7.00113		6.44	8.00165
11.9	0.000498786		6.45	1.03976		6.45	2.14151		6.45	3.00282		6.45	4.00918		6.45	5.00264		6.45	6.00306		8.45	7.00097		6.45	8.00172
11.92	0.000476823		6.46	1.03843		6.46	2.13806		6.46	3.0027		6.46	4.0094		6.46	5.00264		6.46	6.00322		8.46	7.00095		6.46	8.00174
11.94	0.000456277		6.47	1.04111		6.47	2.12956		6.47	3.00268		6.47	4.0095		6.47	5.00258		6.47	6.00314		8.47	7.00108		6.47	8.00168
11.96	0.00043703		6.48	1.04087		6.48	2.12324		6.48	3.00266		6.48	4.00957		6.48	5.00251		6.48	6.00283		8.48	7.00095		6.48	8.00151
11.98	0.000418974		6.49	1.04239		6.49	2.12408		6.49	3.00276		6.49	4.00941		6.49	5.00252		6.49	6.00278		8.49	7.00072		6.49	8.00145
12	0.000402014		6.5	1.04621		6.5	2.12733		6.5	3.0028		6.5	4.00918		6.5	5.00248		6.5	6.00295		8.5	7.00085		6.5	8.00164
12.02	0.000386063		6.51	1.04576		6.51	2.14193		6.51	3.00276		6.51	4.00913		6.51	5.00251		6.51	6.00306		8.51	7.00094		6.51	8.00166
12.04	0.000371041		6.52	1.04382		6.52	2.1426		6.52	3.0026		6.52	4.00902		6.52	5.00255		6.52	6.00315		8.52	7.00112		6.52	8.00152
12.06	0.000356879		6.53	1.04342		6.53	2.13637		6.53	3.00243		6.53	4.00881		6.53	5.0025		6.53	6.00314		8.53	7.00124		6.53	8.00154
12.08	0.000343512		6.54	1.04301		6.54	2.14246		6.54	3.00252		6.54	4.00893		6.54	5.00247		6.54	6.003		8.54	7.00119		6.54	8.00158
12.1	0.000330882		6.55	1.0424		6.55	2.14374		6.55	3.00259		6.55	4.00913		6.55	5.00244		6.55	6.00286		8.55	7.00116		6.55	8.00159
12.12	0.000318935		6.56	1.04352		6.56	2.13855		6.56	3.00257		6.56	4.00908		6.56	5.00247		6.56	6.00287		8.56	7.00123		6.56	8.00148
12.14	0.000307623		6.57	1.04066		6.57	2.13604		6.57	3.00257		6.57	4.00879		6.57	5.00253		6.57	6.00293		8.57	7.00116		6.57	8.00131
12.16	0.000296902		6.58	1.03708		6.58	2.13146		6.58	3.00247		6.58	4.0086		6.58	5.00259		6.58	6.00308		8.58	7.00092		6.58	8.00132
12.18	0.000286732		6.59	1.03751		6.59	2.12794		6.59	3.00236		6.59	4.00863		6.59	5.00251		6.59	6.00319		8.59	7.00081		6.59	8.00139
12.2	0.000277075		6.6	1.03451		6.6	2.12519		6.6	3.00238		6.6	4.00871		6.6	5.00239		6.6	6.0031		8.6	7.00086		6.6	8.0015
12.22	0.000267897		6.61	1.0333		6.61	2.12281		6.61	3.00237		6.61	4.00879		6.61	5.00238		6.61	6.00302		8.61	7.00091		6.61	8.00158
12.24	0.000259168		6.62	1.04		6.62	2.13153		6.62	3.00243		6.62	4.00894		6.62	5.00225		6.62	6.00307		8.62	7.0009		6.62	8.00145
12.26	0.000250859		6.63	1.041		6.63	2.13065		6.63	3.00249		6.63	4.00902		6.63	5.00219		6.63	6.00309		8.63	7.00088		6.63	8.00124
12.28	0.000242942		6.64	1.03814		6.64	2.13247		6.64	3.00247		6.64	4.0088		6.64	5.00229		6.64	6.00292		8.64	7.00099		6.64	8.00123
12.3	0.000235394		6.65	1.04125		6.65	2.13955		6.65	3.00237		6.65	4.00845		6.65	5.00244		6.65	6.00271		8.65	7.00103		6.65	8.00122
12.32	0.000228193		6.66	1.04244		6.66	2.14323		6.66	3.00239		6.66	4.00811		6.66	5.00257		6.66	6.00276		8.66	7.00083		6.66	8.00118
12.34	0.000221317		6.67	1.04186		6.67	2.14045		6.67	3.00258		6.67	4.00824		6.67	5.00247		6.67	6.00281		8.67	7.00073		6.67	8.00127
12.36	0.00119169		6.68	1.04103		6.68	2.12233		6.68	3.00248		6.68	4.00861		6.68	5.00231		6.68	6.00289		8.68	7.00085		6.68	8.00134
12.38	0.00121277		6.69	1.03887		6.69	2.11863		6.69	3.00236		6.69	4.00838		6.69	5.00232		6.69	6.00295		8.69	7.00128		6.69	8.00131
12.4	0.0012353		6.7	1.03858		6.7	2.12265		6.7	3.0023		6.7	4.00859		6.7	5.0024		6.7	6.00277		8.7	7.00142		6.7	8.00128
12.42	0.00125931		6.71	1.03637		6.71	2.12542		6.71	3.0023		6.71	4.00909		6.71	5.00235		6.71	6.00268		8.71	7.00101		6.71	8.00127
12.44	0.00128487		6.72	1.03531		6.72	2.12332		6.72	3.00241		6.72	4.00883		6.72	5.00235		6.72	6.00268		8.72	7.00095		6.72	8.00127
12.46	0.00131204		6.73	1.03956		6.73	2.11834		6.73	3.00239		6.73	4.0086		6.73	5.00241		6.73	6.00269		8.73	7.00118		6.73	8.0014
12.48	0.00134089		6.74	1.04183		6.74	2.13057		6.74	3.00218		6.74	4.00871		6.74	5.00235		6.74	6.00274		8.74	7.00122		6.74	8.00146
12.5	0.00119553		6.75	1.04185		6.75	2.14206		6.75	3.002		6.75	4.00836		6.75	5.00232		6.75	6.00277		8.75	7.00103		6.75	8.00137
12.52	0.00123266		6.76	1.04255		6.76	2.13234		6.76	3.0022		6.76	4.00817		6.76	5.00231		6.76	6.00268		8.76	7.00111		6.76	8.00118
12.54	0.00127154		6.77	1.04342		6.77	2.11423		6.77	3.00241		6.77	4.00848		6.77	5.00233		6.77	6.00261		8.77	7.0014		6.77	8.00112
12.56	0.00131229		6.78	1.04387		6.78	2.11023		6.78	3.00233		6.78	4.00844		6.78	5.00233		6.78	6.0027		8.78	7.00138		6.78	8.00127
12.58	0.00135503		6.79	1.04236		6.79	2.12298		6.79	3.00226		6.79	4.00825		6.79	5.00229		6.79	6.0025		8.79	7.00101		6.79	8.00133
12.6	0.00139989		6.8	1.03711		6.8	2.13296		6.8	3.00218		6.8	4.00823		6.8	5.00234		6.8	6.0024		8.8	7.00088		6.8	8.00139
12.62	0.00144702		6.81	1.03491		6.81	2.13429		6.81	3.00214		6.81	4.00785		6.81	5.00235		6.81	6.00273		8.81	7.0009		6.81	8.00145
12.64	0.00149657		6.82	1.03763		6.82	2.13068		6.82	3.00214		6.82	4.00777		6.82	5.00222		6.82	6.0028		8.82	7.00091		6.82	8.00135
12.66	0.0015487		6.83	1.03871		6.83	2.12331		6.83	3.00211		6.83	4.00817		6.83	5.00214		6.83	6.00272		8.83	7.00123		6.83	8.00135
12.68	0.0016036		6.84	1.03832		6.84	2.12358		6.84	3.00215		6.84	4.00786		6.84	5.00229		6.84	6.00281		8.84	7.00149		6.84	8.00142
12.7	0.00166147		6.85	1.03729		6.85	2.13067		6.85	3.0022		6.85	4.00767		6.85	5.00237		6.85	6.00269		8.85	7.00126		6.85	8.00133
12.72	0.00172253		6.86	1.03732		6.86	2.13388		6.86	3.00229		6.86	4.00802		6.86	5.00225		6.86	6.00253		8.86	7.00106		6.86	8.00126
12.74	0.00178702		6.87	1.03723		6.87	2.13094		6.87	3.00232		6.87	4.00812		6.87	5.0022		6.87	6.00265		8.87	7.00128		6.87	8.00134
12.76	0.0018552		6.88	1.03794		6.88	2.12227		6.88	3.00223		6.88	4.0081		6.88	5.00235		6.88	6.00258		8.88	7.00121		6.88	8.00131
12.78	0.00192734		6.89	1.03733		6.89	2.11693		6.89	3.00226		6.89	4.00819		6.89	5.00226		6.89	6.00251		8.89	7.00116		6.89	8.00123
12.8	0.00200378		6.9	1.03924		6.9	2.11907		6.9	3.0023		6.9	4.00849		6.9	5.00202		6.9	6.00264		8.9	7.00113		6.9	8.00128
12.82	0.00208485		6.91	1.03945		6.91	2.12003		6.91	3.00222		6.91	4.00831		6.91	5.00192		6.91	6.00276		8.91	7.00095		6.91	8.00138
12.84	0.00217094		6.92	1.03825		6.92	2.11627		6.92	3.00221		6.92	4.00819		6.92	5.00201		6.92	6.00273		8.92	7.00096		6.92	8.00141
12.86	0.00226247		6.93	1.03811		6.93	2.11635		6.93	3.00228		6.93	4.00832		6.93	5.00213		6.93	6.00266		8.93	7.00093		6.93	8.00136
12.88	0.00254684		6.94	1.03847		6.94	2.11758		6.94	3.00213		6.94	4.00817		6.94	5.00213		6.94	6.00252		8.94	7.00097		6.94	8.00146
12.9	0.00265598		6.95	1.03906		6.95	2.11257		6.95	3.00206		6.95	4.00808		6.95	5.00225		6.95	6.0025		8.95	7.00101		6.95	8.00132
12.92	0.00277236		6.96	1.0376		6.96	2.10928		6.96	3.00227		6.96	4.00836		6.96	5.00226		6.96	6.00236		8.96	7.00102		6.96	8.00118
12.94	0.00289662		6.97	1.03748		6.97	2.11699		6.97	3.00238		6.97	4.00851		6.97	5.00216		6.97	6.00223		8.97	7.00113		6.97	8.00128
12.96	0.00302951		6.98	1.03763		6.98	2.12375		6.98	3.00225		6.98	4.00832		6.98	5.00214		6.98	6.00225		8.98	7.00089		6.98	8.00122
12.98	0.00317183		6.99	1.0342		6.99	2.12148		6.99	3.00214		6.99	4.00784		6.99	5.00216		6.99	6.00252		8.99	7.00055		6.99	8.0011
13	0.00332452		7	1.03199		7	2.11321		7	3.00207		7	4.00789		7	5.00217		7	6.00269		9	7.00077		7	8.00116
13.02	0.0034886		7.01	1.0331		7.01	2.11075		7.01	3.00219		7.01	4.00809		7.01	5.00218		7.01	6.00263		9.01	7.00107		7.01	8.00122
13.04	0.00366525		7.02	1.03239		7.02	2.1098		7.02	3.00221		7.02	4.00807		7.02	5.00221		7.02	6.00246		9.02	7.00119		7.02	8.00126
13.06	0.00385579		7.03	1.03398		7.03	2.10982		7.03	3.00214		7.03	4.00798		7.03	5.00216		7.03	6.00232		9.03	7.00109		7.03	8.00131
13.08	0.00406173		7.04	1.0367		7.04	2.10939		7.04	3.00206		7.04	4.00785		7.04	5.00206		7.04	6.00235		9.04	7.0009		7.04	8.00127
13.1	0.00428477		7.05	1.03455		7.05	2.11181		7.05	3.00204		7.05	4.00784		7.05	5.00207		7.05	6.00251		9.05	7.00113		7.05	8.00118
13.12	0.00453717		7.06	1.0352		7.06	2.10728		7.06	3.0022		7.06	4.00778		7.06	5.00204		7.06	6.00256		9.06	7.00124		7.06	8.00116
13.14	0.00480088		7.07	1.03726		7.07	2.09925		7.07	3.00218		7.07	4.00816		7.07	5.00223		7.07	6.00235		9.07	7.00103		7.07	8.00104
13.16	0.0050885		7.08	1.03375		7.08	2.10553		7.08	3.00203		7.08	4.00813		7.08	5.00231		7.08	6.00231		9.08	7.00097		7.08	8.00097
13.18	0.00540304		7.09	1.03297		7.09	2.12015		7.09	3.00196		7.09	4.00752		7.09	5.00207		7.09	6.00247		9.09	7.00105		7.09	8.0011
13.2	0.00574796		7.1	1.03561		7.1	2.12086		7.1	3.00205		7.1	4.00747		7.1	5.0019		7.1	6.00265		9.1	7.00105		7.1	8.00118
13.22	0.00612735		7.11	1.03502		7.11	2.10831		7.11	3.00204		7.11	4.00744		7.11	5.00184		7.11	6.00257		9.11	7.00102		7.11	8.00114
13.24	0.00654597		7.12	1.03561		7.12	2.10842		7.12	3.00213		7.12	4.00737		7.12	5.00189		7.12	6.00251		9.12	7.00122		7.12	8.00111
13.26	0.00700945		7.13	1.03627		7.13	2.11521		7.13	3.00212		7.13	4.00732		7.13	5.00191		7.13	6.00255		9.13	7.0012		7.13	8.00112
13.28	0.00752445		7.14	1.03602		7.14	2.11854		7.14	3.00194		7.14	4.00731		7.14	5.0019		7.14	6.00249		9.14	7.00099		7.14	8.00111
13.3	0.00809894		7.15	1.03503		7.15	2.11276		7.15	3.002		7.15	4.00733		7.15	5.00195		7.15	6.00255		9.15	7.0007		7.15	8.00109
13.32	0.00874248		7.16	1.0335		7.16	2.11147		7.16	3.00201		7.16	4.00726		7.16	5.00205		7.16	6.00255		9.16	7.00059		7.16	8.0011
13.34	0.00946663		7.17	1.03466		7.17	2.11235		7.17	3.00201		7.17	4.00751		7.17	5.002		7.17	6.00242		9.17	7.00078		7.17	8.00106
13.36	0.0102855		7.18	1.0352		7.18	2.10912		7.18	3.00206		7.18	4.00775		7.18	5.00203		7.18	6.0024		9.18	7.00093		7.18	8.00099
13.38	0.0112163		7.19	1.03299		7.19	2.11173		7.19	3.00201		7.19	4.00754		7.19	5.00206		7.19	6.00238		9.19	7.0009		7.19	8.00102
13.4	0.0122806		7.2	1.0344		7.2	2.11447		7.2	3.00193		7.2	4.0072		7.2	5.002		7.2	6.00251		9.2	7.00102		7.2	8.00105
13.42	0.0135051		7.21	1.03608		7.21	2.11757		7.21	3.00198		7.21	4.007		7.21	5.00204		7.21	6.00233		9.21	7.00084		7.21	8.00099
13.44	0.0149236		7.22	1.03476		7.22	2.11799		7.22	3.00206		7.22	4.00718		7.22	5.00204		7.22	6.0021		9.22	7.00065		7.22	8.00099
13.46	0.0165794		7.23	1.03379		7.23	2.11305		7.23	3.00206		7.23	4.00751		7.23	5.00203		7.23	6.00222		9.23	7.00085		7.23	8.00108
13.48	0.0185285		7.24	1.03244		7.24	2.10995		7.24	3.00199		7.24	4.00755		7.24	5.00197		7.24	6.00227		9.24	7.00121		7.24	8.00116
13.5	0.0208442		7.25	1.03393		7.25	2.111		7.25	3.00203		7.25	4.00746		7.25	5.00194		7.25	6.00235		9.25	7.00121		7.25	8.0011
13.52	0.0236239		7.26	1.037		7.26	2.1131		7.26	3.00211		7.26	4.00749		7.26	5.0019		7.26	6.0023		9.26	7.00111		7.26	8.00098
13.54	0.0269997		7.27	1.03505		7.27	2.11655		7.27	3.00213		7.27	4.00737		7.27	5.00187		7.27	6.00226		9.27	7.00121		7.27	8.00106
13.56	0.0311534		7.28	1.03295		7.28	2.11749		7.28	3.00205		7.28	4.00709		7.28	5.00188		7.28	6.00241		9.28	7.00112		7.28	8.0011
13.58	0.0363406		7.29	1.03122		7.29	2.12106		7.29	3.00189		7.29	4.00723		7.29	5.00194		7.29	6.00227		9.29	7.00098		7.29	8.00105
13.6	0.0429295		7.3	1.0315		7.3	2.11202		7.3	3.00184		7.3	4.00738		7.3	5.00192		7.3	6.00222		9.3	7.00094		7.3	8.00099
13.62	0.0514659		7.31	1.03609		7.31	2.10376		7.31	3.00198		7.31	4.00746		7.31	5.00182		7.31	6.00226		9.31	7.00097		7.31	8.00086
13.64	0.062796		7.32	1.03721		7.32	2.10331		7.32	3.00218		7.32	4.00722		7.32	5.00186		7.32	6.00216		9.32	7.00112		7.32	8.00086
13.66	0.0783326		7.33	1.03772		7.33	2.11341		7.33	3.00203		7.33	4.00679		7.33	5.0019		7.33	6.00217		9.33	7.00112		7.33	8.00099
13.68	0.100688		7.34	1.03808		7.34	2.11837		7.34	3.00186		7.34	4.00684		7.34	5.00192		7.34	6.00229		9.34	7.00119		7.34	8.00108
13.7	0.135058		7.35	1.03506		7.35	2.10928		7.35	3.00191		7.35	4.00699		7.35	5.002		7.35	6.00227		9.35	7.00097		7.35	8.00113
13.72	0.191467		7.36	1.03343		7.36	2.10354		7.36	3.00196		7.36	4.0072		7.36	5.00194		7.36	6.00221		9.36	7.00092		7.36	8.00107
13.74	0.286643		7.37	1.03529		7.37	2.10923		7.37	3.00189		7.37	4.00758		7.37	5.00173		7.37	6.00225		9.37	7.00106		7.37	8.00106
13.76	0.441941		7.38	1.03758		7.38	2.11712		7.38	3.00184		7.38	4.00749		7.38	5.00177		7.38	6.00227		9.38	7.00106		7.38	8.00102
13.78	0.668979		7.39	1.03713		7.39	2.11625		7.39	3.00186		7.39	4.00746		7.39	5.00188		7.39	6.00228		9.39	7.00092		7.39	8.00096
13.8	0.916169		7.4	1.03606		7.4	2.09986		7.4	3.00194		7.4	4.00726		7.4	5.00183		7.4	6.00239		9.4	7.00092		7.4	8.00083
13.82	1		7.41	1.03457		7.41	2.09785		7.41	3.00182		7.41	4.00705		7.41	5.00184		7.41	6.00241		9.41	7.00096		7.41	8.0008
13.84	0.825579		7.42	1.03411		7.42	2.10835		7.42	3.00184		7.42	4.00681		7.42	5.0019		7.42	6.0023		9.42	7.00092		7.42	8.00084
13.86	0.572184		7.43	1.03439		7.43	2.11131		7.43	3.002		7.43	4.0066		7.43	5.00196		7.43	6.00225		9.43	7.00114		7.43	8.00093
13.88	0.373004		7.44	1.03353		7.44	2.10972		7.44	3.00196		7.44	4.00673		7.44	5.00195		7.44	6.00232		9.44	7.00121		7.44	8.00099
13.9	0.244193		7.45	1.03194		7.45	2.11395		7.45	3.00191		7.45	4.00703		7.45	5.00186		7.45	6.00233		9.45	7.00111		7.45	8.00097
13.92	0.167019		7.46	1.02979		7.46	2.11078		7.46	3.00189		7.46	4.00708		7.46	5.00186		7.46	6.00219		9.46	7.00111		7.46	8.00097
13.94	0.121228		7.47	1.03099		7.47	2.10588		7.47	3.00188		7.47	4.00713		7.47	5.00188		7.47	6.00209		9.47	7.00094		7.47	8.00103
13.96	0.0928225		7.48	1.03237		7.48	2.11397		7.48	3.00191		7.48	4.00703		7.48	5.00189		7.48	6.00205		9.48	7.00093		7.48	8.00105
13.98	0.0739903		7.49	1.03313		7.49	2.10717		7.49	3.00182		7.49	4.00696		7.49	5.00183		7.49	6.00207		9.49	7.00109		7.49	8.00109
14	0.0607958		7.5	1.03423		7.5	2.09965		7.5	3.00182		7.5	4.00702		7.5	5.00177		7.5	6.00216		9.5	7.00102		7.5	8.00097
14.02	0.0512306		7.51	1.03209		7.51	2.10714		7.51	3.00187		7.51	4.007		7.51	5.00182		7.51	6.00219		9.51	7.00109		7.51	8.00083
14.04	0.0441764		7.52	1.03655		7.52	2.11227		7.52	3.00197		7.52	4.00693		7.52	5.00181		7.52	6.0022		9.52	7.00117		7.52	8.00085
14.06	0.0389571		7.53	1.04047		7.53	2.11009		7.53	3.00184		7.53	4.00675		7.53	5.00179		7.53	6.00212		9.53	7.00131		7.53	8.00082
14.08	0.0351502		7.54	1.03541		7.54	2.09685		7.54	3.00163		7.54	4.00667		7.54	5.00177		7.54	6.00218		9.54	7.00145		7.54	8.00088
14.1	0.032499		7.55	1.03194		7.55	2.09586		7.55	3.00171		7.55	4.00665		7.55	5.00186		7.55	6.00225		9.55	7.00141		7.55	8.00081
14.12	0.0308699		7.56	1.03117		7.56	2.10688		7.56	3.00178		7.56	4.00689		7.56	5.00169		7.56	6.0024		9.56	7.00132		7.56	8.00083
14.14	0.0302392		7.57	1.03406		7.57	2.11377		7.57	3.00183		7.57	4.00708		7.57	5.0015		7.57	6.00236		9.57	7.00101		7.57	8.00087
14.16	0.0307098		7.58	1.03424		7.58	2.10337		7.58	3.00175		7.58	4.0072		7.58	5.00177		7.58	6.0021		9.58	7.00118		7.58	8.00089
14.18	0.032587		7.59	1.03173		7.59	2.09798		7.59	3.00169		7.59	4.00704		7.59	5.00198		7.59	6.002		9.59	7.00129		7.59	8.00091
14.2	0.0365716		7.6	1.03117		7.6	2.10198		7.6	3.00179		7.6	4.00671		7.6	5.00198		7.6	6.00204		9.6	7.00117		7.6	8.00094
14.22	0.0441284		7.61	1.03251		7.61	2.10765		7.61	3.0018		7.61	4.00676		7.61	5.00195		7.61	6.00201		9.61	7.00129		7.61	8.00095
14.24	0.0579109		7.62	1.03206		7.62	2.11049		7.62	3.00181		7.62	4.00686		7.62	5.00181		7.62	6.00196		9.62	7.00135		7.62	8.00093
14.26	0.0817335		7.63	1.02923		7.63	2.11389		7.63	3.00178		7.63	4.00689		7.63	5.00167		7.63	6.00202		9.63	7.00136		7.63	8.00085
14.28	0.118992		7.64	1.02776		7.64	2.11031		7.64	3.00167		7.64	4.00677		7.64	5.00168		7.64	6.00222		9.64	7.00142		7.64	8.00077
14.3	0.166007		7.65	1.03002		7.65	2.10093		7.65	3.0017		7.65	4.0067		7.65	5.00176		7.65	6.00205		9.65	7.00148		7.65	8.00078
14.32	0.19648		7.66	1.02993		7.66	2.09746		7.66	3.0019		7.66	4.00695		7.66	5.00172		7.66	6.00176		9.66	7.0016		7.66	8.00081
14.34	0.17794		7.67	1.02999		7.67	2.09651		7.67	3.00182		7.67	4.007		7.67	5.00174		7.67	6.00179		9.67	7.00163		7.67	8.00072
14.36	0.130621		7.68	1.0317		7.68	2.10109		7.68	3.00159		7.68	4.0067		7.68	5.00178		7.68	6.00204		9.68	7.00155		7.68	8.00072
14.38	0.0881325		7.69	1.03041		7.69	2.10036		7.69	3.00156		7.69	4.00663		7.69	5.00172		7.69	6.00209		9.69	7.00161		7.69	8.0008
14.4	0.0592349		7.7	1.03154		7.7	2.09489		7.7	3.00174		7.7	4.00662		7.7	5.00169		7.7	6.00195		9.7	7.00172		7.7	8.00082
14.42	0.0415308		7.71	1.03548		7.71	2.09142		7.71	3.00189		7.71	4.00647		7.71	5.00173		7.71	6.00206		9.71	7.00173		7.71	8.00074
14.44	0.0310303		7.72	1.03677		7.72	2.09385		7.72	3.00178		7.72	4.00635		7.72	5.00173		7.72	6.00211		9.72	7.00171		7.72	8.00077
14.46	0.0246813		7.73	1.03489		7.73	2.09871		7.73	3.0017		7.73	4.00657		7.73	5.00161		7.73	6.00216		9.73	7.00166		7.73	8.00077
14.48	0.0207218		7.74	1.0346		7.74	2.10566		7.74	3.00168		7.74	4.00692		7.74	5.00158		7.74	6.002		9.74	7.00178		7.74	8.00085
14.5	0.0183396		7.75	1.03305		7.75	2.10416		7.75	3.00157		7.75	4.00684		7.75	5.00166		7.75	6.00194		9.75	7.00191		7.75	8.00096
14.52	0.0172627		7.76	1.03169		7.76	2.10795		7.76	3.00165		7.76	4.00684		7.76	5.00173		7.76	6.00194		9.76	7.00205		7.76	8.0009
14.54	0.0174477		7.77	1.03178		7.77	2.11341		7.77	3.00182		7.77	4.00677		7.77	5.00177		7.77	6.00189		9.77	7.00212		7.77	8.00095
14.56	0.0186866		7.78	1.03088		7.78	2.10985		7.78	3.00177		7.78	4.00665		7.78	5.00166		7.78	6.00196		9.78	7.00217		7.78	8.00095
14.58	0.0197424		7.79	1.02988		7.79	2.1049		7.79	3.00168		7.79	4.0065		7.79	5.0016		7.79	6.00196		9.79	7.00239		7.79	8.00089
14.6	0.0184458		7.8	1.02939		7.8	2.1038		7.8	3.00161		7.8	4.00623		7.8	5.00171		7.8	6.00196		9.8	7.00228		7.8	8.00083
14.62	0.0151556		7.81	1.02921		7.81	2.10168		7.81	3.00168		7.81	4.00632		7.81	5.00174		7.81	6.002		9.81	7.00234		7.81	8.00077
14.64	0.0119416		7.82	1.02975		7.82	2.09868		7.82	3.00188		7.82	4.00647		7.82	5.00173		7.82	6.00196		9.82	7.00232		7.82	8.00073
14.66	0.00956933		7.83	1.03001		7.83	2.10108		7.83	3.00178		7.83	4.00609		7.83	5.00165		7.83	6.00194		9.83	7.0025		7.83	8.00068
14.68	0.00795793		7.84	1.02862		7.84	2.09806		7.84	3.00162		7.84	4.00613		7.84	5.00159		7.84	6.00192		9.84	7.00271		7.84	8.00059
14.7	0.00686533		7.85	1.02948		7.85	2.09517		7.85	3.0017		7.85	4.00653		7.85	5.00153		7.85	6.00194		9.85	7.00295		7.85	8.00064
14.72	0.00608827		7.86	1.02966		7.86	2.10202		7.86	3.00175		7.86	4.00645		7.86	5.00145		7.86	6.00196		9.86	7.00312		7.86	8.00067
14.74	0.00549828		7.87	1.03087		7.87	2.10854		7.87	3.00175		7.87	4.00618		7.87	5.00153		7.87	6.00192		9.87	7.0033		7.87	8.0007
14.76	0.00502526		7.88	1.02921		7.88	2.10011		7.88	3.00185		7.88	4.00651		7.88	5.00157		7.88	6.00198		9.88	7.00362		7.88	8.00076
14.78	0.00463201		7.89	1.02748		7.89	2.0892		7.89	3.0018		7.89	4.00668		7.89	5.00152		7.89	6.0019		9.89	7.00405		7.89	8.0008
14.8	0.00429725		7.9	1.02958		7.9	2.08303		7.9	3.00164		7.9	4.00651		7.9	5.0016		7.9	6.00171		9.9	7.00429		7.9	8.00071
14.82	0.00400743		7.91	1.02992		7.91	2.08512		7.91	3.00169		7.91	4.00635		7.91	5.00167		7.91	6.00178		9.91	7.00459		7.91	8.0006
14.84	0.00375322		7.92	1.03101		7.92	2.09272		7.92	3.00179		7.92	4.0061		7.92	5.00155		7.92	6.00187		9.92	7.00514		7.92	8.00069
14.86	0.0035279		7.93	1.03155		7.93	2.09565		7.93	3.00175		7.93	4.00591		7.93	5.00148		7.93	6.00195		9.93	7.00599		7.93	8.0007
14.88	0.00332643		7.94	1.03021		7.94	2.09922		7.94	3.00165		7.94	4.00608		7.94	5.00153		7.94	6.00201		9.94	7.00663		7.94	8.00063
14.9	0.00314497		7.95	1.0275		7.95	2.09768		7.95	3.00158		7.95	4.00631		7.95	5.00159		7.95	6.00187		9.95	7.00774		7.95	8.00067
14.92	0.00298052		7.96	1.02608		7.96	2.09566		7.96	3.00169		7.96	4.00606		7.96	5.00152		7.96	6.00175		9.96	7.00904		7.96	8.00063
14.94	0.00283068		7.97	1.02831		7.97	2.09883		7.97	3.00172		7.97	4.00593		7.97	5.00148		7.97	6.00173		9.97	7.0104		7.97	8.00065
14.96	0.00269352		7.98	1.03002		7.98	2.0969		7.98	3.00159		7.98	4.00618		7.98	5.00142		7.98	6.0018		9.98	7.01209		7.98	8.00058
14.98	0.00256744		7.99	1.02593		7.99	2.09854		7.99	3.00164		7.99	4.00637		7.99	5.00142		7.99	6.00192		9.99	7.01381		7.99	8.00052
15	0.00245114		8	1.02741		8	2.10499		8	3.00159		8	4.00623		8	5.00159		8	6.00201		10	7.01573		8	8.00051
15.02	0.00234349		8.01	1.03136		8.01	2.10147		8.01	3.00152		8.01	4.00608		8.01	5.00156		8.01	6.002		10.01	7.01785		8.01	8.00056
15.04	0.00224357		8.02	1.03312		8.02	2.0916		8.02	3.00149		8.02	4.00615		8.02	5.00147		8.02	6.00194		10.02	7.02056		8.02	8.00058
15.06	0.00215057		8.03	1.03008		8.03	2.09188		8.03	3.00149		8.03	4.00618		8.03	5.00161		8.03	6.0019		10.03	7.02301		8.03	8.00058
15.08	0.00206379		8.04	1.02729		8.04	2.0858		8.04	3.00154		8.04	4.006		8.04	5.00172		8.04	6.00183		10.04	7.02548		8.04	8.0006
15.1	0.00198265		8.05	1.02702		8.05	2.07971		8.05	3.00161		8.05	4.00595		8.05	5.00162		8.05	6.00172		10.05	7.02876		8.05	8.00059
15.12	0.00190661		8.06	1.02708		8.06	2.07817		8.06	3.0016		8.06	4.00603		8.06	5.00147		8.06	6.00176		10.06	7.03254		8.06	8.0006
15.14	0.00183523		8.07	1.02864		8.07	2.08568		8.07	3.00155		8.07	4.00597		8.07	5.00149		8.07	6.00176		10.07	7.03641		8.07	8.00061
15.16	0.00176809		8.08	1.02885		8.08	2.0916		8.08	3.00158		8.08	4.00623		8.08	5.00153		8.08	6.00183		10.08	7.03999		8.08	8.00059
15.18	0.00170484		8.09	1.02821		8.09	2.09685		8.09	3.00154		8.09	4.00643		8.09	5.0015		8.09	6.00181		10.09	7.04403		8.09	8.00067
15.2	0.00164516		8.1	1.03088		8.1	2.10243		8.1	3.00149		8.1	4.00616		8.1	5.00143		8.1	6.00178		10.1	7.04909		8.1	8.0007
15.22	0.00158877		8.11	1.03045		8.11	2.10463		8.11	3.0015		8.11	4.00612		8.11	5.00146		8.11	6.00176		10.11	7.05438		8.11	8.00061
15.24	0.00153541		8.12	1.02831		8.12	2.09954		8.12	3.00154		8.12	4.00616		8.12	5.00144		8.12	6.00179		10.12	7.05968		8.12	8.00051
15.26	0.00148486		8.13	1.03028		8.13	2.10333		8.13	3.00162		8.13	4.00594		8.13	5.0013		8.13	6.00187		10.13	7.06372		8.13	8.00059
15.28	0.000470455		8.14	1.02991		8.14	2.10095		8.14	3.00167		8.14	4.0059		8.14	5.00131		8.14	6.00193		10.14	7.06661		8.14	8.0007
15.3	0.000450764		8.15	1.02762		8.15	2.09761		8.15	3.00165		8.15	4.00595		8.15	5.00133		8.15	6.00187		10.15	7.06964		8.15	8.00067
15.32	0.000432296		8.16	1.02831		8.16	2.09478		8.16	3.00137		8.16	4.00618		8.16	5.00144		8.16	6.00178		10.16	7.06982		8.16	8.00067
15.34	0.000414949		8.17	1.0273		8.17	2.09206		8.17	3.00126		8.17	4.00597		8.17	5.00156		8.17	6.00176		10.17	7.06805		8.17	8.00073
15.36	0.000398634		8.18	1.02651		8.18	2.0998		8.18	3.00141		8.18	4.00578		8.18	5.00154		8.18	6.00171		10.18	7.06522		8.18	8.00079
15.38	0.000383271		8.19	1.02751		8.19	2.09761		8.19	3.00154		8.19	4.00602		8.19	5.00143		8.19	6.00175		10.19	7.06037		8.19	8.00076
15.4	0.000368785		8.2	1.0291		8.2	2.09178		8.2	3.00151		8.2	4.00635		8.2	5.00135		8.2	6.00177		10.2	7.05402		8.2	8.00064
15.42	0.000355111		8.21	1.02889		8.21	2.0838		8.21	3.00136		8.21	4.00631		8.21	5.00132		8.21	6.00175		10.21	7.04634		8.21	8.0005
15.44	0.000342188		8.22	1.02856		8.22	2.07702		8.22	3.0013		8.22	4.00589		8.22	5.00136		8.22	6.00172		10.22	7.03877		8.22	8.00054
15.46	0.000329962		8.23	1.03025		8.23	2.08078		8.23	3.0014		8.23	4.00562		8.23	5.00139		8.23	6.00163		10.23	7.03201		8.23	8.00058
15.48	0.000318384		8.24	1.02895		8.24	2.08566		8.24	3.00146		8.24	4.00567		8.24	5.00149		8.24	6.00167		10.24	7.02548		8.24	8.0005
15.5	0.000307408		8.25	1.02647		8.25	2.08246		8.25	3.00135		8.25	4.00592		8.25	5.0015		8.25	6.00172		10.25	7.01979		8.25	8.00045
15.52	0.000296993		8.26	1.02729		8.26	2.07846		8.26	3.0013		8.26	4.00613		8.26	5.00147		8.26	6.00172		10.26	7.01581		8.26	8.00053
15.54	0.000287101		8.27	1.03111		8.27	2.08983		8.27	3.00144		8.27	4.00632		8.27	5.0015		8.27	6.00176		10.27	7.01293		8.27	8.0006
15.56	0.000277698		8.28	1.03126		8.28	2.09403		8.28	3.00154		8.28	4.00652		8.28	5.00137		8.28	6.00177		10.28	7.01084		8.28	8.00065
15.58	0.000268751		8.29	1.0264		8.29	2.08527		8.29	3.00146		8.29	4.0063		8.29	5.00136		8.29	6.00156		10.29	7.00952		8.29	8.00071
15.6	0.000260232		8.3	1.02355		8.3	2.08155		8.3	3.00144		8.3	4.0058		8.3	5.00155		8.3	6.00153		10.3	7.00846		8.3	8.0007
15.62	0.000252113		8.31	1.02443		8.31	2.07831		8.31	3.00154		8.31	4.00572		8.31	5.00156		8.31	6.00163		10.31	7.00763		8.31	8.00054
15.64	0.000244369		8.32	1.02523		8.32	2.08146		8.32	3.00159		8.32	4.00597		8.32	5.00145		8.32	6.00156		10.32	7.00704		8.32	8.0004
15.66	0.000236979		8.33	1.02492		8.33	2.08719		8.33	3.00155		8.33	4.00584		8.33	5.00144		8.33	6.00154		10.33	7.00643		8.33	8.00043
15.68	0.000229919		8.34	1.02624		8.34	2.08314		8.34	3.00145		8.34	4.00574		8.34	5.00148		8.34	6.00157		10.34	7.00586		8.34	8.00059
15.7	0.000223172		8.35	1.02795		8.35	2.0869		8.35	3.00132		8.35	4.00572		8.35	5.00141		8.35	6.00164		10.35	7.00577		8.35	8.00061
15.72	0.000216718		8.36	1.02685		8.36	2.08793		8.36	3.00141		8.36	4.00566		8.36	5.00149		8.36	6.00176		10.36	7.00565		8.36	8.00045
15.74	0.000210542		8.37	1.02755		8.37	2.08154		8.37	3.00152		8.37	4.00566		8.37	5.00164		8.37	6.00188		10.37	7.00548		8.37	8.0005
15.76	0.000204626		8.38	1.0275		8.38	2.08522		8.38	3.00157		8.38	4.00592		8.38	5.00161		8.38	6.0017		10.38	7.00535		8.38	8.00054
15.78	0.000198957		8.39	1.02656		8.39	2.09036		8.39	3.00152		8.39	4.00593		8.39	5.00145		8.39	6.0016		10.39	7.00557		8.39	8.00047
15.8	1.50796e-05		8.4	1.02906		8.4	2.09896		8.4	3.00142		8.4	4.00584		8.4	5.00141		8.4	6.00166		10.4	7.00567		8.4	8.00051
15.82	1.45949e-05		8.41	1.02859		8.41	2.09212		8.41	3.00136		8.41	4.00614		8.41	5.00136		8.41	6.00177		10.41	7.00568		8.41	8.00054
15.84	1.41332e-05		8.42	1.02725		8.42	2.09521		8.42	3.00139		8.42	4.00621		8.42	5.00137		8.42	6.0017		10.42	7.00536		8.42	8.00053
15.86	1.36931e-05		8.43	1.02884		8.43	2.09773		8.43	3.00152		8.43	4.00602		8.43	5.00139		8.43	6.00165		10.43	7.00531		8.43	8.00051
15.88	1.32732e-05		8.44	1.02809		8.44	2.09269		8.44	3.00148		8.44	4.00571		8.44	5.00146		8.44	6.00167		10.44	7.00537		8.44	8.00061
15.9	1.28723e-05		8.45	1.02571		8.45	2.09203		8.45	3.00151		8.45	4.00538		8.45	5.00143		8.45	6.00171		10.45	7.0056		8.45	8.00064
15.92	1.24892e-05		8.46	1.02704		8.46	2.0849		8.46	3.00156		8.46	4.00542		8.46	5.00139		8.46	6.00163		10.46	7.0056		8.46	8.00065
15.94	1.21231e-05		8.47	1.02744		8.47	2.08641		8.47	3.00153		8.47	4.00571		8.47	5.00137		8.47	6.00154		10.47	7.0055		8.47	8.00065
15.96	1.17727e-05		8.48	1.02799		8.48	2.09698		8.48	3.00143		8.48	4.00572		8.48	5.00127		8.48	6.00165		10.48	7.00561		8.48	8.00057
15.98	1.14374e-05		8.49	1.02875		8.49	2.09125		8.49	3.00148		8.49	4.00573		8.49	5.00127		8.49	6.00171		10.49	7.00572		8.49	8.00056
16	1.11162e-05		8.5	1.02523		8.5	2.08401		8.5	3.00159		8.5	4.00597		8.5	5.00133		8.5	6.00172		10.5	7.00554		8.5	8.00055
16.02	1.08083e-05		8.51	1.02393		8.51	2.08842		8.51	3.00158		8.51	4.00589		8.51	5.00125		8.51	6.00162		10.51	7.00553		8.51	8.00054
16.04	1.0513e-05		8.52	1.02582		8.52	2.08844		8.52	3.00145		8.52	4.00554		8.52	5.00131		8.52	6.00161		10.52	7.00573		8.52	8.00051
16.06	0		8.53	1.02765		8.53	2.08614		8.53	3.00136		8.53	4.00544		8.53	5.0013		8.53	6.00182		10.53	7.00581		8.53	8.00043
16.08	0		8.54	1.02865		8.54	2.08867		8.54	3.00127		8.54	4.00567		8.54	5.00124		8.54	6.00175		10.54	7.00593		8.54	8.00048
16.1	0		8.55	1.0277		8.55	2.08528		8.55	3.00137		8.55	4.0054		8.55	5.0012		8.55	6.00148		10.55	7.0062		8.55	8.0005
16.12	0		8.56	1.0272		8.56	2.08056		8.56	3.00149		8.56	4.00532		8.56	5.00121		8.56	6.00144		10.56	7.00627		8.56	8.00039
16.14	0		8.57	1.02677		8.57	2.07846		8.57	3.00143		8.57	4.00534		8.57	5.00126		8.57	6.00166		10.57	7.00656		8.57	8.00026
16.16	0		8.58	1.02582		8.58	2.08286		8.58	3.00132		8.58	4.00518		8.58	5.00127		8.58	6.00169		10.58	7.0066		8.58	8.00028
16.18	0		8.59	1.02685		8.59	2.08579		8.59	3.0015		8.59	4.00528		8.59	5.00136		8.59	6.00157		10.59	7.00656		8.59	8.00049
16.2	0		8.6	1.02448		8.6	2.0824		8.6	3.00154		8.6	4.00532		8.6	5.00146		8.6	6.00149		10.6	7.00678		8.6	8.00063
16.22	0		8.61	1.02233		8.61	2.09055		8.61	3.00138		8.61	4.0054		8.61	5.00137		8.61	6.0016		10.61	7.00683		8.61	8.00049
16.24	0		8.62	1.02329		8.62	2.08638		8.62	3.00136		8.62	4.00565		8.62	5.00141		8.62	6.00172		10.62	7.00678		8.62	8.00037
16.26	0		8.63	1.02415		8.63	2.08887		8.63	3.00143		8.63	4.00564		8.63	5.00151		8.63	6.00158		10.63	7.00688		8.63	8.0004
16.28	0		8.64	1.02438		8.64	2.09297		8.64	3.00145		8.64	4.00549		8.64	5.00145		8.64	6.00151		10.64	7.00701		8.64	8.00042
16.3	0		8.65	1.02545		8.65	2.08118		8.65	3.0014		8.65	4.00532		8.65	5.0014		8.65	6.00156		10.65	7.00726		8.65	8.0005
16.32	0		8.66	1.02821		8.66	2.07977		8.66	3.00139		8.66	4.00533		8.66	5.00137		8.66	6.00156		10.66	7.00706		8.66	8.00045
16.34	0		8.67	1.02827		8.67	2.09422		8.67	3.00138		8.67	4.00564		8.67	5.00131		8.67	6.00144		10.67	7.0067		8.67	8.00051
16.36	0		8.68	1.02543		8.68	2.09974		8.68	3.00136		8.68	4.00558		8.68	5.00127		8.68	6.00138		10.68	7.00656		8.68	8.00069
16.38	0		8.69	1.02307		8.69	2.09367		8.69	3.00138		8.69	4.00544		8.69	5.00128		8.69	6.00147		10.69	7.00626		8.69	8.00063
16.4	0		8.7	1.02521		8.7	2.09382		8.7	3.00143		8.7	4.00558		8.7	5.0013		8.7	6.00162		10.7	7.00597		8.7	8.0004
16.42	0		8.71	1.02701		8.71	2.09727		8.71	3.00156		8.71	4.00536		8.71	5.00129		8.71	6.00175		10.71	7.00604		8.71	8.00039
16.44	0		8.72	1.02535		8.72	2.09292		8.72	3.00156		8.72	4.00515		8.72	5.00128		8.72	6.00169		10.72	7.00579		8.72	8.00052
16.46	0		8.73	1.02485		8.73	2.08386		8.73	3.00137		8.73	4.00529		8.73	5.00133		8.73	6.00157		10.73	7.00523		8.73	8.00055
16.48	0		8.74	1.02672		8.74	2.08418		8.74	3.0014		8.74	4.00516		8.74	5.00143		8.74	6.00154		10.74	7.00501		8.74	8.00058
16.5	0		8.75	1.0258		8.75	2.08848		8.75	3.00152		8.75	4.00516		8.75	5.00146		8.75	6.00157		10.75	7.00479		8.75	8.00056
16.52	0		8.76	1.02468		8.76	2.09375		8.76	3.00144		8.76	4.00513		8.76	5.00142		8.76	6.00158		10.76	7.0044		8.76	8.0004
16.54	0		8.77	1.02537		8.77	2.08928		8.77	3.00141		8.77	4.00526		8.77	5.00142		8.77	6.00158		10.77	7.00413		8.77	8.00046
16.56	0		8.78	1.02288		8.78	2.08675		8.78	3.00142		8.78	4.0055		8.78	5.00155		8.78	6.00158		10.78	7.00395		8.78	8.00049
16.58	0		8.79	1.02398		8.79	2.0846		8.79	3.00151		8.79	4.00551		8.79	5.00146		8.79	6.00152		10.79	7.00371		8.79	8.00046
16.6	0		8.8	1.02652		8.8	2.08098		8.8	3.00153		8.8	4.0053		8.8	5.00142		8.8	6.00158		10.8	7.00353		8.8	8.00061
16.62	0		8.81	1.02746		8.81	2.07783		8.81	3.00151		8.81	4.0053		8.81	5.00135		8.81	6.0016		10.81	7.00343		8.81	8.00065
16.64	0		8.82	1.02535		8.82	2.08488		8.82	3.00146		8.82	4.00529		8.82	5.00138		8.82	6.00154		10.82	7.00321		8.82	8.00052
16.66	0		8.83	1.02542		8.83	2.09511		8.83	3.00145		8.83	4.00511		8.83	5.0014		8.83	6.00152		10.83	7.00315		8.83	8.00047
16.68	0		8.84	1.02615		8.84	2.08758		8.84	3.00148		8.84	4.00526		8.84	5.00128		8.84	6.00157		10.84	7.0033		8.84	8.00042
16.7	0		8.85	1.02643		8.85	2.08359		8.85	3.00148		8.85	4.00548		8.85	5.00126		8.85	6.00153		10.85	7.00315		8.85	8.00051
16.72	0		8.86	1.02741		8.86	2.08484		8.86	3.00155		8.86	4.00542		8.86	5.00128		8.86	6.00149		10.86	7.00293		8.86	8.00062
16.74	0		8.87	1.02607		8.87	2.07972		8.87	3.00156		8.87	4.00536		8.87	5.00118		8.87	6.00164		10.87	7.00289		8.87	8.00058
16.76	0		8.88	1.02672		8.88	2.07987		8.88	3.00154		8.88	4.00509		8.88	5.00113		8.88	6.00175		10.88	7.0027		8.88	8.00048
16.78	0		8.89	1.02795		8.89	2.08607		8.89	3.00162		8.89	4.00499		8.89	5.00117		8.89	6.0017		10.89	7.00254		8.89	8.00049
16.8	0		8.9	1.02743		8.9	2.08114		8.9	3.00156		8.9	4.00513		8.9	5.00128		8.9	6.00154		10.9	7.00258		8.9	8.00052
16.82	6.80225e-05		8.91	1.02627		8.91	2.07961		8.91	3.00151		8.91	4.00518		8.91	5.00126		8.91	6.00151		10.91	7.00252		8.91	8.0006
16.84	6.99107e-05		8.92	1.02789		8.92	2.08256		8.92	3.0015		8.92	4.00532		8.92	5.00128		8.92	6.00169		10.92	7.00255		8.92	8.00059
16.86	7.18785e-05		8.93	1.02736		8.93	2.08672		8.93	3.00142		8.93	4.00544		8.93	5.00146		8.93	6.00164		10.93	7.00264		8.93	8.00049
16.88	7.39306e-05		8.94	1.02526		8.94	2.0892		8.94	3.00151		8.94	4.00525		8.94	5.00142		8.94	6.0015		10.94	7.00253		8.94	8.00046
16.9	7.60718e-05		8.95	1.02447		8.95	2.08152		8.95	3.00164		8.95	4.00525		8.95	5.0013		8.95	6.0016		10.95	7.0025		8.95	8.00048
16.92	7.83073e-05		8.96	1.02441		8.96	2.07495		8.96	3.00158		8.96	4.0052		8.96	5.00131		8.96	6.00166		10.96	7.00241		8.96	8.00049
16.94	8.06428e-05		8.97	1.02492		8.97	2.07867		8.97	3.00145		8.97	4.00532		8.97	5.00131		8.97	6.00155		10.97	7.00236		8.97	8.00054
16.96	8.30843e-05		8.98	1.02234		8.98	2.08777		8.98	3.00134		8.98	4.00535		8.98	5.0014		8.98	6.00163		10.98	7.00222		8.98	8.00049
16.98	8.56384e-05		8.99	1.02336		8.99	2.08393		8.99	3.00128		8.99	4.00501		8.99	5.00134		8.99	6.00153		10.99	7.00211		8.99	8.00042
17	8.83119e-05		9	1.02322		9	2.07741		9	3.00128		9	4.00467		9	5.0015		9	6.00165		11	7.00218		9	8.00041
17.02	9.11126e-05		9.01	1.02476		9.01	2.08587		9.01	3.00126		9.01	4.00477		9.01	5.00146		9.01	6.00175		11.01	7.00204		9.01	8.00038
17.04	9.40486e-05		9.02	1.0236		9.02	2.087		9.02	3.00139		9.02	4.00501		9.02	5.00135		9.02	6.00168		11.02	7.00198		9.02	8.00041
17.06	9.71288e-05		9.03	1.02241		9.03	2.083		9.03	3.0015		9.03	4.00524		9.03	5.0014		9.03	6.00168		11.03	7.00196		9.03	8.00046
17.08	0.000100363		9.04	1.02284		9.04	2.0885		9.04	3.00152		9.04	4.00535		9.04	5.00134		9.04	6.00169		11.04	7.00196		9.04	8.00053
17.1	0.000103761		9.05	1.02204		9.05	2.0822		9.05	3.00148		9.05	4.00548		9.05	5.00138		9.05	6.00171		11.05	7.00203		9.05	8.00058
17.12	0.000107334		9.06	1.02278		9.06	2.07289		9.06	3.00146		9.06	4.00541		9.06	5.00139		9.06	6.00163		11.06	7.00204		9.06	8.00059
17.14	0.000111095		9.07	1.02428		9.07	2.07645		9.07	3.00149		9.07	4.00542		9.07	5.00134		9.07	6.00153		11.07	7.00195		9.07	8.00049
17.16	0.000115058		9.08	1.02419		9.08	2.07833		9.08	3.00144		9.08	4.00531		9.08	5.00138		9.08	6.00153		11.08	7.00205		9.08	8.00039
17.18	0.000119235		9.09	1.0232		9.09	2.07948		9.09	3.00144		9.09	4.00502		9.09	5.00131		9.09	6.00165		11.09	7.00212		9.09	8.00039
17.2	0.000123645		9.1	1.02324		9.1	2.08691		9.1	3.00147		9.1	4.00474		9.1	5.00115		9.1	6.00167		11.1	7.00191		9.1	8.00037
17.22	0.000128303		9.11	1.02441		9.11	2.08318		9.11	3.00146		9.11	4.00467		9.11	5.00124		9.11	6.00156		11.11	7.00161		9.11	8.00046
17.24	0.00013323		9.12	1.02334		9.12	2.08218		9.12	3.00145		9.12	4.00478		9.12	5.00136		9.12	6.00149		11.12	7.00164		9.12	8.0005
17.26	0.000138446		9.13	1.02156		9.13	2.08561		9.13	3.00141		9.13	4.00489		9.13	5.00138		9.13	6.00156		11.13	7.00189		9.13	8.00042
17.28	0.000143974		9.14	1.02124		9.14	2.08304		9.14	3.00138		9.14	4.00502		9.14	5.00126		9.14	6.00166		11.14	7.00199		9.14	8.00045
17.3	0.000149839		9.15	1.0213		9.15	2.0764		9.15	3.00151		9.15	4.00524		9.15	5.00126		9.15	6.00168		11.15	7.00176		9.15	8.00048
17.32	0.00015607		9.16	1.02269		9.16	2.06978		9.16	3.00157		9.16	4.00511		9.16	5.00145		9.16	6.00157		11.16	7.0016		9.16	8.0005
17.34	0.000162697		9.17	1.02156		9.17	2.07138		9.17	3.00145		9.17	4.00476		9.17	5.00144		9.17	6.00152		11.17	7.00155		9.17	8.00051
17.36	0.000238977		9.18	1.01977		9.18	2.07351		9.18	3.00148		9.18	4.00474		9.18	5.00128		9.18	6.00146		11.18	7.00186		9.18	8.00046
17.38	0.000248461		9.19	1.0206		9.19	2.07339		9.19	3.00151		9.19	4.00487		9.19	5.00124		9.19	6.00146		11.19	7.0018		9.19	8.00046
17.4	0.00025854		9.2	1.02094		9.2	2.07829		9.2	3.00158		9.2	4.005		9.2	5.00136		9.2	6.00159		11.2	7.00157		9.2	8.00052
17.42	0.000269268		9.21	1.02026		9.21	2.0844		9.21	3.00169		9.21	4.00496		9.21	5.00137		9.21	6.00165		11.21	7.00167		9.21	8.00049
17.44	0.000280702		9.22	1.02412		9.22	2.08083		9.22	3.00157		9.22	4.00491		9.22	5.00138		9.22	6.00176		11.22	7.00164		9.22	8.00046
17.46	0.000292906		9.23	1.02533		9.23	2.08514		9.23	3.00131		9.23	4.00493		9.23	5.00137		9.23	6.00172		11.23	7.00131		9.23	8.0004
17.48	0.000305955		9.24	1.02461		9.24	2.08567		9.24	3.00132		9.24	4.00488		9.24	5.00129		9.24	6.00164		11.24	7.00144		9.24	8.00045
17.5	0.000319929		9.25	1.02236		9.25	2.08179		9.25	3.00136		9.25	4.0047		9.25	5.00109		9.25	6.00171		11.25	7.00149		9.25	8.00045
17.52	0.000334921		9.26	1.02353		9.26	2.08351		9.26	3.00139		9.26	4.00475		9.26	5.00116		9.26	6.00159		11.26	7.00146		9.26	8.00051
17.54	0.000351034		9.27	1.02307		9.27	2.08403		9.27	3.00139		9.27	4.00473		9.27	5.00119		9.27	6.00152		11.27	7.00155		9.27	8.00051
17.56	0.000368388		9.28	1.02203		9.28	2.08567		9.28	3.00139		9.28	4.00495		9.28	5.00108		9.28	6.00145		11.28	7.00168		9.28	8.00054
17.58	0.000387115		9.29	1.02278		9.29	2.08637		9.29	3.00141		9.29	4.00493		9.29	5.00109		9.29	6.00141		11.29	7.00155		9.29	8.00056
17.6	0.00040737		9.3	1.02466		9.3	2.07895		9.3	3.00137		9.3	4.00475		9.3	5.00122		9.3	6.00138		11.3	7.00155		9.3	8.00051
17.62	0.000429328		9.31	1.02377		9.31	2.07859		9.31	3.00142		9.31	4.00475		9.31	5.00128		9.31	6.00136		11.31	7.00173		9.31	8.00054
17.64	0.00045319		9.32	1.02295		9.32	2.08172		9.32	3.00141		9.32	4.00488		9.32	5.00123		9.32	6.00145		11.32	7.00183		9.32	8.00064
17.66	0.00047919		9.33	1.02255		9.33	2.07911		9.33	3.00143		9.33	4.00507		9.33	5.00117		9.33	6.0015		11.33	7.00167		9.33	8.00069
17.68	0.000507599		9.34	1.02255		9.34	2.08073		9.34	3.00147		9.34	4.00507		9.34	5.00114		9.34	6.00144		11.34	7.00146		9.34	8.00052
17.7	0.000538733		9.35	1.01981		9.35	2.08414		9.35	3.00146		9.35	4.00484		9.35	5.00121		9.35	6.00141		11.35	7.00148		9.35	8.00041
17.72	0.000572963		9.36	1.0169		9.36	2.08239		9.36	3.00134		9.36	4.0045		9.36	5.00128		9.36	6.00153		11.36	7.00167		9.36	8.0004
17.74	0.000610724		9.37	1.01935		9.37	2.07561		9.37	3.00131		9.37	4.00462		9.37	5.00124		9.37	6.00147		11.37	7.00155		9.37	8.00045
17.76	0.000652533		9.38	1.02076		9.38	2.0652		9.38	3.00136		9.38	4.00473		9.38	5.00115		9.38	6.00136		11.38	7.00132		9.38	8.0005
17.78	0.000699009		9.39	1.01937		9.39	2.06636		9.39	3.00139		9.39	4.0047		9.39	5.00123		9.39	6.00131		11.39	7.00142		9.39	8.00051
17.8	0.000750892		9.4	1.0204		9.4	2.07554		9.4	3.00138		9.4	4.00483		9.4	5.00142		9.4	6.00146		11.4	7.00149		9.4	8.0005
17.82	0.000809078		9.41	1.02226		9.41	2.08738		9.41	3.0014		9.41	4.00508		9.41	5.00143		9.41	6.00155		11.41	7.00146		9.41	8.00054
17.84	0.000874661		9.42	1.02159		9.42	2.08649		9.42	3.00139		9.42	4.0052		9.42	5.00127		9.42	6.00151		11.42	7.00132		9.42	8.00054
17.86	0.000948982		9.43	1.02252		9.43	2.07888		9.43	3.00145		9.43	4.00486		9.43	5.00136		9.43	6.00137		11.43	7.00112		9.43	8.00057
17.88	0.00103371		9.44	1.02321		9.44	2.08167		9.44	3.00149		9.44	4.00479		9.44	5.00139		9.44	6.00155		11.44	7.00127		9.44	8.00055
17.9	0.00113092		9.45	1.02473		9.45	2.0827		9.45	3.00145		9.45	4.00483		9.45	5.00137		9.45	6.00157		11.45	7.00133		9.45	8.00047
17.92	0.00124326		9.46	1.02366		9.46	2.08059		9.46	3.00141		9.46	4.00464		9.46	5.00138		9.46	6.00148		11.46	7.00122		9.46	8.00039
17.94	0.00137411		9.47	1.02087		9.47	2.07472		9.47	3.00137		9.47	4.00462		9.47	5.0013		9.47	6.00164		11.47	7.00129		9.47	8.0003
17.96	0.00152785		9.48	1.0189		9.48	2.07478		9.48	3.00135		9.48	4.00465		9.48	5.00123		9.48	6.00162		11.48	7.00145		9.48	8.00036
17.98	0.00171024		9.49	1.0194		9.49	2.07193		9.49	3.00134		9.49	4.00465		9.49	5.00116		9.49	6.00149		11.49	7.00136		9.49	8.0004
18	0.001929		9.5	1.02044		9.5	2.07055		9.5	3.00135		9.5	4.00475		9.5	5.00112		9.5	6.00143		11.5	7.00152		9.5	8.0005
18.02	0.00219459		9.51	1.02151		9.51	2.0717		9.51	3.00133		9.51	4.00479		9.51	5.00123		9.51	6.00144		11.51	7.00172		9.51	8.00054
18.04	0.00252152		9.52	1.02156		9.52	2.06869		9.52	3.00136		9.52	4.00471		9.52	5.00128		9.52	6.00143		11.52	7.0016		9.52	8.00049
18.06	0.00293032		9.53	1.02307		9.53	2.06907		9.53	3.00134		9.53	4.00485		9.53	5.00122		9.53	6.00139		11.53	7.0013		9.53	8.00059
18.08	0.00345081		9.54	1.02331		9.54	2.07166		9.54	3.00134		9.54	4.00493		9.54	5.00128		9.54	6.00143		11.54	7.00136		9.54	8.00065
18.1	0.00412774		9.55	1.01907		9.55	2.07611		9.55	3.00151		9.55	4.00494		9.55	5.0013		9.55	6.0014		11.55	7.00152		9.55	8.00062
18.12	0.00503192		9.56	1.01925		9.56	2.08061		9.56	3.00157		9.56	4.00489		9.56	5.00117		9.56	6.00146		11.56	7.00164		9.56	8.00061
18.14	0.00628548		9.57	1.0228		9.57	2.07639		9.57	3.00152		9.57	4.00475		9.57	5.00115		9.57	6.00157		11.57	7.00163		9.57	8.0006
18.16	0.00812161		9.58	1.02204		9.58	2.07281		9.58	3.00151		9.58	4.00485		9.58	5.00126		9.58	6.00146		11.58	7.00126		9.58	8.00056
18.18	0.0110054		9.59	1.01948		9.59	2.07394		9.59	3.00144		9.59	4.00473		9.59	5.0012		9.59	6.00134		11.59	7.00113		9.59	8.00054
18.2	0.0158015		9.6	1.01928		9.6	2.07215		9.6	3.00141		9.6	4.00442		9.6	5.00108		9.6	6.00133		11.6	7.00165		9.6	8.00052
18.22	0.0238493		9.61	1.01895		9.61	2.0746		9.61	3.00145		9.61	4.00441		9.61	5.00113		9.61	6.00148		11.61	7.00151		9.61	8.00046
18.24	0.0366215		9.62	1.01884		9.62	2.06621		9.62	3.00155		9.62	4.00495		9.62	5.00128		9.62	6.00141		11.62	7.00131		9.62	8.00052
18.26	0.0540701		9.63	1.01927		9.63	2.06287		9.63	3.00165		9.63	4.00497		9.63	5.00125		9.63	6.0013		11.63	7.0014		9.63	8.00061
18.28	0.0694845		9.64	1.02004		9.64	2.07216		9.64	3.00167		9.64	4.00456		9.64	5.00123		9.64	6.00156		11.64	7.00142		9.64	8.00066
18.3	0.0687795		9.65	1.01987		9.65	2.0802		9.65	3.00156		9.65	4.00432		9.65	5.00123		9.65	6.00155		11.65	7.00136		9.65	8.0006
18.32	0.0528213		9.66	1.02033		9.66	2.07695		9.66	3.00149		9.66	4.00456		9.66	5.00122		9.66	6.00145		11.66	7.00116		9.66	8.0006
18.34	0.0357036		9.67	1.01964		9.67	2.07263		9.67	3.00141		9.67	4.00475		9.67	5.0012		9.67	6.00145		11.67	7.00113		9.67	8.00057
18.36	0.0234099		9.68	1.02102		9.68	2.07164		9.68	3.00147		9.68	4.00458		9.68	5.00127		9.68	6.0015		11.68	7.00129		9.68	8.00066
18.38	0.0157543		9.69	1.02158		9.69	2.07152		9.69	3.00163		9.69	4.00458		9.69	5.00141		9.69	6.00153		11.69	7.00166		9.69	8.0007
18.4	0.0112455		9.7	1.02266		9.7	2.0739		9.7	3.00152		9.7	4.00472		9.7	5.00137		9.7	6.00159		11.7	7.00165		9.7	8.00065
18.42	0.00857819		9.71	1.02269		9.71	2.07836		9.71	3.00151		9.71	4.00477		9.71	5.00134		9.71	6.00153		11.71	7.00179		9.71	8.00076
18.44	0.00692543		9.72	1.02176		9.72	2.06808		9.72	3.00172		9.72	4.0045		9.72	5.00132		9.72	6.00148		11.72	7.00156		9.72	8.00082
18.46	0.00584886		9.73	1.02135		9.73	2.06625		9.73	3.00175		9.73	4.00439		9.73	5.00131		9.73	6.00155		11.73	7.00136		9.73	8.00093
18.48	0.00513168		9.74	1.02131		9.74	2.07651		9.74	3.00167		9.74	4.00459		9.74	5.00143		9.74	6.00166		11.74	7.00127		9.74	8.0012
18.5	0.00466331		9.75	1.01993		9.75	2.08012		9.75	3.00168		9.75	4.0043		9.75	5.00145		9.75	6.00165		11.75	7.00143		9.75	8.00145
18.52	0.00438388		9.76	1.01657		9.76	2.06964		9.76	3.00176		9.76	4.0044		9.76	5.00146		9.76	6.00154		11.76	7.00136		9.76	8.00162
18.54	0.00426143		9.77	1.01639		9.77	2.06207		9.77	3.00169		9.77	4.00453		9.77	5.00143		9.77	6.00147		11.77	7.00132		9.77	8.00181
18.56	0.00428283		9.78	1.01717		9.78	2.06834		9.78	3.00161		9.78	4.00452		9.78	5.00136		9.78	6.00163		11.78	7.00153		9.78	8.00208
18.58	0.00445065		9.79	1.01928		9.79	2.06934		9.79	3.00171		9.79	4.00488		9.79	5.00135		9.79	6.00184		11.79	7.00158		9.79	8.00211
18.6	0.00478374		9.8	1.02116		9.8	2.06045		9.8	3.00188		9.8	4.00495		9.8	5.00143		9.8	6.00174		11.8	7.00161		9.8	8.00205
18.62	0.00532209		9.81	1.02216		9.81	2.06516		9.81	3.002		9.81	4.00468		9.81	5.00157		9.81	6.00165		11.81	7.00144		9.81	8.00208
18.64	0.00613945		9.82	1.01984		9.82	2.0699		9.82	3.00218		9.82	4.00449		9.82	5.00163		9.82	6.00179		11.82	7.0014		9.82	8.00205
18.66	0.00737507		9.83	1.01869		9.83	2.06583		9.83	3.00241		9.83	4.00456		9.83	5.00159		9.83	6.00185		11.83	7.0015		9.83	8.00198
18.68	0.00930787		9.84	1.02005		9.84	2.06859		9.84	3.00262		9.84	4.00463		9.84	5.00167		9.84	6.00186		11.84	7.00151		9.84	8.00179
18.7	0.0124946		9.85	1.02112		9.85	2.06542		9.85	3.00272		9.85	4.00449		9.85	5.00176		9.85	6.00181		11.85	7.00144		9.85	8.00169
18.72	0.0179284		9.86	1.0208		9.86	2.06316		9.86	3.00273		9.86	4.00443		9.86	5.00161		9.86	6.00183		11.86	7.00141		9.86	8.00167
18.74	0.0270301		9.87	1.01964		9.87	2.06234		9.87	3.00244		9.87	4.00441		9.87	5.0017		9.87	6.00188		11.87	7.00148		9.87	8.00158
18.76	0.0410668		9.88	1.02058		9.88	2.07032		9.88	3.00206		9.88	4.0044		9.88	5.00183		9.88	6.00207		11.88	7.0014		9.88	8.00144
18.78	0.0586956		9.89	1.01914		9.89	2.07089		9.89	3.00188		9.89	4.00448		9.89	5.00199		9.89	6.00216		11.89	7.00143		9.89	8.00116
18.8	0.0702078		9.9	1.0202		9.9	2.07331		9.9	3.00172		9.9	4.00463		9.9	5.00219		9.9	6.00236		11.9	7.00153		9.9	8.00104
18.82	0.0635535		9.91	1.0201		9.91	2.07745		9.91	3.00159		9.91	4.00468		9.91	5.00228		9.91	6.00252		11.91	7.00161		9.91	8.00098
18.84	0.0461767		9.92	1.0197		9.92	2.06948		9.92	3.00161		9.92	4.00469		9.92	5.00237		9.92	6.00243		11.92	7.00155		9.92	8.00095
18.86	0.0305457		9.93	1.02031		9.93	2.06892		9.93	3.00171		9.93	4.00452		9.93	5.00238		9.93	6.00239		11.93	7.00153		9.93	8.00093
18.88	0.0199236		9.94	1.0208		9.94	2.06906		9.94	3.00174		9.94	4.00448		9.94	5.00219		9.94	6.00226		11.94	7.00139		9.94	8.00076
18.9	0.0135538		9.95	1.01796		9.95	2.06997		9.95	3.0017		9.95	4.00443		9.95	5.0019		9.95	6.00202		11.95	7.00146		9.95	8.00067
18.92	0.00969902		9.96	1.01483		9.96	2.07298		9.96	3.00162		9.96	4.00437		9.96	5.00159		9.96	6.00186		11.96	7.00169		9.96	8.00071
18.94	0.00734061		9.97	1.0166		9.97	2.06874		9.97	3.00164		9.97	4.00429		9.97	5.00147		9.97	6.00184		11.97	7.00161		9.97	8.00077
18.96	0.00579862		9.98	1.01817		9.98	2.07069		9.98	3.00165		9.98	4.00442		9.98	5.00149		9.98	6.0018		11.98	7.0013		9.98	8.00078
18.98	0.00472211		9.99	1.01852		9.99	2.07693		9.99	3.00158		9.99	4.00471		9.99	5.0015		9.99	6.00167		11.99	7.00129		9.99	8.00086
19	0.00393422		10	1.01931		10	2.07405		10	3.00162		10	4.00455		10	5.00149		10	6.00168		12	7.00134		10	8.00084
19.02	0.00333888		10.01	1.02177		10.01	2.06964		10.01	3.00173		10.01	4.00421		10.01	5.00139		10.01	6.00174		12.01	7.0015		10.01	8.00075
19.04	0.00287827		10.02	1.022		10.02	2.06567		10.02	3.00168		10.02	4.00422		10.02	5.00132		10.02	6.00157		12.02	7.00141		10.02	8.00071
19.06	0.00251498		10.03	1.02174		10.03	2.06441		10.03	3.00166		10.03	4.00422		10.03	5.00126		10.03	6.00149		12.03	7.00151		10.03	8.00077
19.08	0.00222373		10.04	1.0194		10.04	2.06653		10.04	3.00167		10.04	4.00463		10.04	5.00137		10.04	6.00151		12.04	7.00147		10.04	8.00083
19.1	0.00198694		10.05	1.02047		10.05	2.07026		10.05	3.00164		10.05	4.00467		10.05	5.00149		10.05	6.00155		12.05	7.00154		10.05	8.0008
19.12	0.00179208		10.06	1.02041		10.06	2.07819		10.06	3.00164		10.06	4.00435		10.06	5.00151		10.06	6.00162		12.06	7.00172		10.06	8.00081
19.14	0.00163004		10.07	1.02139		10.07	2.06943		10.07	3.00172		10.07	4.00476		10.07	5.00157		10.07	6.00156		12.07	7.00154		10.07	8.00085
19.16	0.00149409		10.08	1.02192		10.08	2.06656		10.08	3.00188		10.08	4.00497		10.08	5.00156		10.08	6.00147		12.08	7.00161		10.08	8.00086
19.18	0.00137916		10.09	1.02123		10.09	2.06592		10.09	3.00203		10.09	4.00487		10.09	5.00155		10.09	6.00144		12.09	7.00154		10.09	8.00084
19.2	0.00128137		10.1	1.01836		10.1	2.07236		10.1	3.00198		10.1	4.00471		10.1	5.00147		10.1	6.00158		12.1	7.00156		10.1	8.00091
19.22	0.00119774		10.11	1.01851		10.11	2.07653		10.11	3.00194		10.11	4.00476		10.11	5.00138		10.11	6.00194		12.11	7.00149		10.11	8.00099
19.24	0.00112593		10.12	1.02054		10.12	2.07002		10.12	3.00197		10.12	4.00467		10.12	5.00134		10.12	6.00199		12.12	7.00156		10.12	8.00097
19.26	0.00106408		10.13	1.02251		10.13	2.06563		10.13	3.00199		10.13	4.00454		10.13	5.00143		10.13	6.00178		12.13	7.00178		10.13	8.00095
19.28	0.00101073		10.14	1.02281		10.14	2.06662		10.14	3.00194		10.14	4.00467		10.14	5.00147		10.14	6.00185		12.14	7.00192		10.14	8.00107
19.3	0.000964677		10.15	1.02106		10.15	2.073		10.15	3.00208		10.15	4.00465		10.15	5.00153		10.15	6.00179		12.15	7.00191		10.15	8.00107
19.32	0.000924976		10.16	1.01979		10.16	2.07034		10.16	3.0023		10.16	4.00462		10.16	5.00166		10.16	6.00171		12.16	7.0016		10.16	8.00113
19.34	0.000903283		10.17	1.01961		10.17	2.06307		10.17	3.00224		10.17	4.00475		10.17	5.00185		10.17	6.00173		12.17	7.00135		10.17	8.00098
19.36	0.000874432		10.18	1.01891		10.18	2.0644		10.18	3.00227		10.18	4.00476		10.18	5.00172		10.18	6.00182		12.18	7.00155		10.18	8.00094
19.38	0.000850011		10.19	1.01822		10.19	2.06627		10.19	3.00233		10.19	4.00476		10.19	5.00159		10.19	6.00178		12.19	7.00163		10.19	8.00106
19.4	0.000829598		10.2	1.0206		10.2	2.06793		10.2	3.00231		10.2	4.00455		10.2	5.00167		10.2	6.00178		12.2	7.00169		10.2	8.00113
19.42	0.00081285		10.21	1.02162		10.21	2.0712		10.21	3.00227		10.21	4.00436		10.21	5.00173		10.21	6.00175		12.21	7.00155		10.21	8.00121
19.44	0.00079949		10.22	1.02138		10.22	2.06925		10.22	3.00243		10.22	4.0044		10.22	5.00179		10.22	6.00183		12.22	7.00175		10.22	8.00128
19.46	0.000789297		10.23	1.02247		10.23	2.07115		10.23	3.00241		10.23	4.00462		10.23	5.0019		10.23	6.00189		12.23	7.00189		10.23	8.00121
19.48	0.00078229		10.24	1.02124		10.24	2.07152		10.24	3.00252		10.24	4.00483		10.24	5.002		10.24	6.00186		12.24	7.00166		10.24	8.00116
19.5	0.000777971		10.25	1.02005		10.25	2.07354		10.25	3.00268		10.25	4.00484		10.25	5.00194		10.25	6.00189		12.25	7.00148		10.25	8.00126
19.52	0.000776435		10.26	1.01953		10.26	2.06896		10.26	3.00279		10.26	4.00498		10.26	5.00189		10.26	6.00208		12.26	7.00178		10.26	8.00133
19.54	0.000777632		10.27	1.02005		10.27	2.06697		10.27	3.00302		10.27	4.00476		10.27	5.00191		10.27	6.00194		12.27	7.00171		10.27	8.0014
19.56	0.000781546		10.28	1.02258		10.28	2.06616		10.28	3.00306		10.28	4.0044		10.28	5.00207		10.28	6.0019		12.28	7.0016		10.28	8.00147
19.58	0.000788194		10.29	1.02322		10.29	2.07047		10.29	3.00315		10.29	4.00431		10.29	5.00202		10.29	6.00198		12.29	7.00166		10.29	8.00149
19.6	0.000797628		10.3	1.02203		10.3	2.0732		10.3	3.00303		10.3	4.00417		10.3	5.0019		10.3	6.00201		12.3	7.00171		10.3	8.0016
19.62	0.000820868		10.31	1.02001		10.31	2.06364		10.31	3.00305		10.31	4.00444		10.31	5.002		10.31	6.00197		12.31	7.00181		10.31	8.00155
19.64	0.000836475		10.32	1.01917		10.32	2.06655		10.32	3.00334		10.32	4.00451		10.32	5.00213		10.32	6.00205		12.32	7.00179		10.32	8.00154
19.66	0.000855248		10.33	1.01883		10.33	2.0772		10.33	3.00361		10.33	4.00458		10.33	5.00214		10.33	6.00193		12.33	7.00173		10.33	8.00159
19.68	0.000877393		10.34	1.01855		10.34	2.07741		10.34	3.0038		10.34	4.00458		10.34	5.00227		10.34	6.00194		12.34	7.00182		10.34	8.00172
19.7	0.000903161		10.35	1.01968		10.35	2.06623		10.35	3.00406		10.35	4.00451		10.35	5.00227		10.35	6.00212		12.35	7.00184		10.35	8.00192
19.72	0.00093286		10.36	1.01776		10.36	2.0645		10.36	3.00425		10.36	4.00442		10.36	5.0022		10.36	6.00223		12.36	7.00184		10.36	8.002
19.74	0.00096686		10.37	1.01656		10.37	2.06771		10.37	3.00433		10.37	4.00432		10.37	5.00225		10.37	6.00231		12.37	7.0018		10.37	8.00212
19.76	0.0010056		10.38	1.01714		10.38	2.07019		10.38	3.00456		10.38	4.00438		10.38	5.00242		10.38	6.00245		12.38	7.00177		10.38	8.00226
19.78	0.000983543		10.39	1.01744		10.39	2.068		10.39	3.00485		10.39	4.00451		10.39	5.0026		10.39	6.00253		12.39	7.00175		10.39	8.00229
19.8	0.0010352		10.4	1.01693		10.4	2.06279		10.4	3.00502		10.4	4.0046		10.4	5.00273		10.4	6.00258		12.4	7.00181		10.4	8.00246
19.82	0.00109347		10.41	1.01859		10.41	2.06183		10.41	3.00529		10.41	4.00464		10.41	5.00292		10.41	6.00273		12.41	7.00178		10.41	8.0027
19.84	0.00115924		10.42	1.01987		10.42	2.06193		10.42	3.00572		10.42	4.00438		10.42	5.00317		10.42	6.00276		12.42	7.00172		10.42	8.00278
19.86	0.00123363		10.43	1.01841		10.43	2.06076		10.43	3.00606		10.43	4.00419		10.43	5.00333		10.43	6.00269		12.43	7.00177		10.43	8.00289
19.88	0.00131796		10.44	1.01789		10.44	2.05873		10.44	3.00638		10.44	4.00409		10.44	5.00343		10.44	6.00299		12.44	7.00177		10.44	8.00312
19.9	0.00141386		10.45	1.01787		10.45	2.06264		10.45	3.00681		10.45	4.00441		10.45	5.00346		10.45	6.00332		12.45	7.00178		10.45	8.00334
19.92	0.00152331		10.46	1.01916		10.46	2.0629		10.46	3.00721		10.46	4.0048		10.46	5.00364		10.46	6.00328		12.46	7.00184		10.46	8.00364
19.94	0.00164876		10.47	1.01948		10.47	2.06326		10.47	3.00762		10.47	4.00456		10.47	5.00376		10.47	6.00329		12.47	7.00175		10.47	8.00385
19.96	0.00183308		10.48	1.01883		10.48	2.06677		10.48	3.00811		10.48	4.00439		10.48	5.00409		10.48	6.00358		12.48	7.00174		10.48	8.004
19.98	0.00200157		10.49	1.01844		10.49	2.06072		10.49	3.00877		10.49	4.00448		10.49	5.00437		10.49	6.00371		12.49	7.0018		10.49	8.00431
20	0.00219783		10.5	1.01705		10.5	2.06198		10.5	3.00942		10.5	4.00443		10.5	5.00451		10.5	6.00382		12.5	7.00168		10.5	8.00464
20.02	0.00242808		10.51	1.01933		10.51	2.0687		10.51	3.01002		10.51	4.00446		10.51	5.00475		10.51	6.0042		12.51	7.00166		10.51	8.00519
20.04	0.00270043		10.52	1.01894		10.52	2.0686		10.52	3.0108		10.52	4.00453		10.52	5.0051		10.52	6.0045		12.52	7.00179		10.52	8.00559
20.06	0.00302552		10.53	1.01481		10.53	2.06041		10.53	3.01165		10.53	4.00454		10.53	5.00557		10.53	6.00484		12.53	7.00197		10.53	8.00579
20.08	0.00341758		10.54	1.01355		10.54	2.06301		10.54	3.0125		10.54	4.00465		10.54	5.00609		10.54	6.00509		12.54	7.00187		10.54	8.00623
20.1	0.00389599		10.55	1.01654		10.55	2.0642		10.55	3.01366		10.55	4.00454		10.55	5.0064		10.55	6.00537		12.55	7.00197		10.55	8.00675
20.12	0.00448756		10.56	1.0192		10.56	2.06411		10.56	3.01531		10.56	4.0046		10.56	5.00683		10.56	6.00571		12.56	7.00204		10.56	8.00725
20.14	0.00531168		10.57	1.0202		10.57	2.0662		10.57	3.01729		10.57	4.00465		10.57	5.00725		10.57	6.00594		12.57	7.0019		10.57	8.00773
20.16	0.00626291		10.58	1.01923		10.58	2.06979		10.58	3.01926		10.58	4.00469		10.58	5.00792		10.58	6.00642		12.58	7.00192		10.58	8.00831
20.18	0.00750301		10.59	1.02031		10.59	2.0659		10.59	3.02182		10.59	4.00484		10.59	5.00857		10.59	6.00703		12.59	7.00191		10.59	8.00908
20.2	0.00916219		10.6	1.02037		10.6	2.06603		10.6	3.02513		10.6	4.00478		10.6	5.00904		10.6	6.00737		12.6	7.0019		10.6	8.01004
20.22	0.0114639		10.61	1.01954		10.61	2.06706		10.61	3.02848		10.61	4.00473		10.61	5.00972		10.61	6.00758		12.61	7.00194		10.61	8.01093
20.24	0.0148328		10.62	1.01983		10.62	2.06121		10.62	3.03193		10.62	4.00479		10.62	5.01072		10.62	6.00799		12.62	7.00211		10.62	8.01183
20.26	0.0201163		10.63	1.01874		10.63	2.05825		10.63	3.03671		10.63	4.00476		10.63	5.01175		10.63	6.0086		12.63	7.00216		10.63	8.01332
20.28	0.0288358		10.64	1.01959		10.64	2.06172		10.64	3.04231		10.64	4.00492		10.64	5.01273		10.64	6.00932		12.64	7.00207		10.64	8.01493
20.3	0.0436164		10.65	1.02033		10.65	2.05746		10.65	3.04839		10.65	4.00503		10.65	5.014		10.65	6.01021		12.65	7.00207		10.65	8.01674
20.32	0.0672106		10.66	1.02056		10.66	2.06573		10.66	3.05585		10.66	4.00521		10.66	5.01558		10.66	6.01142		12.66	7.00216		10.66	8.01933
20.34	0.0998708		10.67	1.02105		10.67	2.06945		10.67	3.06406		10.67	4.00522		10.67	5.01757		10.67	6.01252		12.67	7.00217		10.67	8.02239
20.36	0.129938		10.68	1.02147		10.68	2.06474		10.68	3.07287		10.68	4.00534		10.68	5.01947		10.68	6.01339		12.68	7.00218		10.68	8.02561
20.38	0.130696		10.69	1.02151		10.69	2.05568		10.69	3.08257		10.69	4.00577		10.69	5.02137		10.69	6.01494		12.69	7.00215		10.69	8.02958
20.4	0.101291		10.7	1.02163		10.7	2.05115		10.7	3.09402		10.7	4.00583		10.7	5.02458		10.7	6.01679		12.7	7.00191		10.7	8.03428
20.42	0.0684368		10.71	1.01893		10.71	2.05842		10.71	3.10612		10.71	4.00557		10.71	5.02863		10.71	6.01855		12.71	7.00204		10.71	8.03908
20.44	0.0445087		10.72	1.01807		10.72	2.06083		10.72	3.11905		10.72	4.00556		10.72	5.03232		10.72	6.02073		12.72	7.00223		10.72	8.04532
20.46	0.0294875		10.73	1.02092		10.73	2.0653		10.73	3.13262		10.73	4.00596		10.73	5.03673		10.73	6.02334		12.73	7.00263		10.73	8.05243
20.48	0.0205744		10.74	1.01887		10.74	2.068		10.74	3.1474		10.74	4.00617		10.74	5.04156		10.74	6.02656		12.74	7.00242		10.74	8.06047
20.5	0.0153001		10.75	1.01824		10.75	2.06257		10.75	3.16254		10.75	4.00625		10.75	5.04768		10.75	6.03032		12.75	7.00217		10.75	8.06905
20.52	0.0119425		10.76	1.01966		10.76	2.05375		10.76	3.17747		10.76	4.00637		10.76	5.05453		10.76	6.03461		12.76	7.00246		10.76	8.07847
20.54	0.00968432		10.77	1.02238		10.77	2.05157		10.77	3.19215		10.77	4.00638		10.77	5.0618		10.77	6.03966		12.77	7.00265		10.77	8.09037
20.56	0.00809239		10.78	1.02159		10.78	2.05995		10.78	3.20706		10.78	4.00667		10.78	5.07019		10.78	6.04522		12.78	7.00242		10.78	8.10247
20.58	0.00694228		10.79	1.02139		10.79	2.06617		10.79	3.22047		10.79	4.00696		10.79	5.07919		10.79	6.05142		12.79	7.00245		10.79	8.11449
20.6	0.00610726		10.8	1.02402		10.8	2.06769		10.8	3.23013		10.8	4.00715		10.8	5.08985		10.8	6.05861		12.8	7.00255		10.8	8.12796
20.62	0.00551236		10.81	1.02433		10.81	2.06026		10.81	3.23672		10.81	4.00748		10.81	5.10152		10.81	6.06666		12.81	7.00247		10.81	8.14193
20.64	0.00511582		10.82	1.02418		10.82	2.05038		10.82	3.24014		10.82	4.00786		10.82	5.11337		10.82	6.07521		12.82	7.00257		10.82	8.15664
20.66	0.0049037		10.83	1.02563		10.83	2.05132		10.83	3.23811		10.83	4.0085		10.83	5.12618		10.83	6.08451		12.83	7.00266		10.83	8.17123
20.68	0.00489599		10.84	1.02736		10.84	2.05447		10.84	3.23086		10.84	4.00916		10.84	5.14003		10.84	6.0952		12.84	7.0028		10.84	8.18504
20.7	0.00516666		10.85	1.02955		10.85	2.05321		10.85	3.21945		10.85	4.00966		10.85	5.15395		10.85	6.10653		12.85	7.0028		10.85	8.19961
20.72	0.00587127		10.86	1.02953		10.86	2.04709		10.86	3.20341		10.86	4.00997		10.86	5.16849		10.86	6.11847		12.86	7.0027		10.86	8.21193
20.74	0.00725387		10.87	1.03054		10.87	2.05015		10.87	3.18303		10.87	4.01042		10.87	5.18306		10.87	6.13116		12.87	7.00251		10.87	8.22221
20.76	0.00956512		10.88	1.03314		10.88	2.05234		10.88	3.16084		10.88	4.01101		10.88	5.19737		10.88	6.14384		12.88	7.00235		10.88	8.2293
20.78	0.0126986		10.89	1.03671		10.89	2.05777		10.89	3.13811		10.89	4.01162		10.89	5.21099		10.89	6.15764		12.89	7.00277		10.89	8.23169
20.8	0.0151756		10.9	1.03912		10.9	2.06031		10.9	3.11496		10.9	4.01239		10.9	5.22274		10.9	6.17126		12.9	7.00325		10.9	8.22958
20.82	0.0145089		10.91	1.04112		10.91	2.06383		10.91	3.0948		10.91	4.01343		10.91	5.23082		10.91	6.18467		12.91	7.00349		10.91	8.22044
20.84	0.0114276		10.92	1.04604		10.92	2.07051		10.92	3.07777		10.92	4.01483		10.92	5.23542		10.92	6.19698		12.92	7.00303		10.92	8.20717
20.86	0.00843924		10.93	1.04829		10.93	2.0722		10.93	3.06326		10.93	4.01621		10.93	5.2373		10.93	6.20666		12.93	7.00251		10.93	8.18976
20.88	0.00641543		10.94	1.0506		10.94	2.06845		10.94	3.0512		10.94	4.01728		10.94	5.23363		10.94	6.21417		12.94	7.003		10.94	8.1694
20.9	0.00526827		10.95	1.05797		10.95	2.06065		10.95	3.04158		10.95	4.0192		10.95	5.22379		10.95	6.2198		12.95	7.00333		10.95	8.14739
20.92	0.00472958		10.96	1.06577		10.96	2.06077		10.96	3.03383		10.96	4.02156		10.96	5.20883		10.96	6.22028		12.96	7.0033		10.96	8.12554
20.94	0.00457788		10.97	1.07143		10.97	2.06499		10.97	3.02826		10.97	4.02358		10.97	5.1897		10.97	6.21644		12.97	7.00336		10.97	8.1053
20.96	0.00475253		10.98	1.07619		10.98	2.06388		10.98	3.02398		10.98	4.02645		10.98	5.16885		10.98	6.20751		12.98	7.00326		10.98	8.08579
20.98	0.00537274		10.99	1.07889		10.99	2.05688		10.99	3.02027		10.99	4.02993		10.99	5.14604		10.99	6.19453		12.99	7.00329		10.99	8.0688
21	0.00664606		11	1.08325		11	2.05604		11	3.01771		11	4.0332		11	5.1231		11	6.17769		13	7.00375		11	8.05578
21.02	0.00876034		11.01	1.0911		11.01	2.06223		11.01	3.01586		11.01	4.03704		11.01	5.10156		11.01	6.15804		13.01	7.00401		11.01	8.04527
21.04	0.0115192		11.02	1.09988		11.02	2.06557		11.02	3.0143		11.02	4.04096		11.02	5.08233		11.02	6.13679		13.02	7.0039		11.02	8.03667
21.06	0.0134381		11.03	1.10508		11.03	2.06578		11.03	3.01299		11.03	4.04548		11.03	5.06653		11.03	6.11592		13.03	7.00379		11.03	8.02984
21.08	0.012548		11.04	1.10739		11.04	2.07172		11.04	3.01194		11.04	4.05148		11.04	5.05313		11.04	6.09638		13.04	7.00389		11.04	8.02436
21.1	0.00991182		11.05	1.11221		11.05	2.06917		11.05	3.0112		11.05	4.05722		11.05	5.04262		11.05	6.07909		13.05	7.00405		11.05	8.02045
21.12	0.00754547		11.06	1.11676		11.06	2.06772		11.06	3.01066		11.06	4.06331		11.06	5.03477		11.06	6.06372		13.06	7.00406		11.06	8.01774
21.14	0.00601483		11.07	1.12134		11.07	2.07349		11.07	3.00998		11.07	4.07041		11.07	5.02893		11.07	6.05175		13.07	7.00398		11.07	8.01581
21.16	0.00519912		11.08	1.11654		11.08	2.06747		11.08	3.00939		11.08	4.07879		11.08	5.02472		11.08	6.04206		13.08	7.00391		11.08	8.01441
21.18	0.0048768		11.09	1.11767		11.09	2.06605		11.09	3.00896		11.09	4.08748		11.09	5.02116		11.09	6.03395		13.09	7.00389		11.09	8.01319
21.2	0.00488441		11.1	1.11467		11.1	2.0713		11.1	3.00847		11.1	4.09619		11.1	5.01858		11.1	6.02772		13.1	7.00411		11.1	8.01173
21.22	0.00514273		11.11	1.10736		11.11	2.06999		11.11	3.00809		11.11	4.10511		11.11	5.01624		11.11	6.02336		13.11	7.00433		11.11	8.01058
21.24	0.00564395		11.12	1.09819		11.12	2.07345		11.12	3.00795		11.12	4.11423		11.12	5.01446		11.12	6.02016		13.12	7.00429		11.12	8.00988
21.26	0.00644521		11.13	1.0852		11.13	2.08934		11.13	3.0076		11.13	4.12354		11.13	5.01295		11.13	6.01745		13.13	7.00427		11.13	8.0092
21.28	0.00769526		11.14	1.08015		11.14	2.0915		11.14	3.00711		11.14	4.13402		11.14	5.01211		11.14	6.01589		13.14	7.00455		11.14	8.00875
21.3	0.00971861		11.15	1.07412		11.15	2.09181		11.15	3.00677		11.15	4.14484		11.15	5.01146		11.15	6.0142		13.15	7.00477		11.15	8.00839
21.32	0.0130571		11.16	1.06149		11.16	2.09543		11.16	3.00664		11.16	4.15344		11.16	5.01068		11.16	6.01291		13.16	7.00445		11.16	8.00809
21.34	0.018548		11.17	1.05355		11.17	2.10715		11.17	3.00628		11.17	4.16057		11.17	5.01021		11.17	6.01181		13.17	7.00468		11.17	8.0077
21.36	0.0269693		11.18	1.05021		11.18	2.11135		11.18	3.00587		11.18	4.16461		11.18	5.00958		11.18	6.01118		13.18	7.00461		11.18	8.00712
21.38	0.0377319		11.19	1.04506		11.19	2.11316		11.19	3.0055		11.19	4.16733		11.19	5.0089		11.19	6.01054		13.19	7.00468		11.19	8.00655
21.4	0.0456366		11.2	1.03838		11.2	2.12093		11.2	3.00532		11.2	4.16757		11.2	5.0085		11.2	6.00987		13.2	7.0045		11.2	8.0063
21.42	0.0434657		11.21	1.03379		11.21	2.12378		11.21	3.0051		11.21	4.16485		11.21	5.00811		11.21	6.00912		13.21	7.00429		11.21	8.00602
21.44	0.0351333		11.22	1.03079		11.22	2.13337		11.22	3.00485		11.22	4.15891		11.22	5.00774		11.22	6.00861		13.22	7.00397		11.22	8.00568
21.46	0.0283488		11.23	1.03153		11.23	2.14742		11.23	3.00457		11.23	4.15028		11.23	5.00739		11.23	6.00827		13.23	7.00396		11.23	8.00544
21.48	0.0258493		11.24	1.03141		11.24	2.15707		11.24	3.00437		11.24	4.13869		11.24	5.00715		11.24	6.00804		13.24	7.00406		11.24	8.00543
21.5	0.0283132		11.25	1.02742		11.25	2.15575		11.25	3.00431		11.25	4.12439		11.25	5.00681		11.25	6.00769		13.25	7.004		11.25	8.00505
21.52	0.0365375		11.26	1.02429		11.26	2.15535		11.26	3.00418		11.26	4.11009		11.26	5.00644		11.26	6.00738		13.26	7.00386		11.26	8.00462
21.54	0.0514066		11.27	1.02297		11.27	2.15656		11.27	3.00398		11.27	4.09748		11.27	5.00607		11.27	6.00706		13.27	7.00399		11.27	8.00441
21.56	0.0713227		11.28	1.02311		11.28	2.15751		11.28	3.00392		11.28	4.08523		11.28	5.00586		11.28	6.00683		13.28	7.00388		11.28	8.00409
21.58	0.0854317		11.29	1.02503		11.29	2.1613		11.29	3.00402		11.29	4.07296		11.29	5.00555		11.29	6.00647		13.29	7.00389		11.29	8.00374
21.6	0.0786924		11.3	1.0253		11.3	2.15902		11.3	3.00385		11.3	4.06224		11.3	5.00525		11.3	6.00615		13.3	7.00389		11.3	8.00373
21.62	0.0582926		11.31	1.02353		11.31	2.15921		11.31	3.0037		11.31	4.05343		11.31	5.00505		11.31	6.00575		13.31	7.0042		11.31	8.00351
21.64	0.0394243		11.32	1.0212		11.32	2.14124		11.32	3.00356		11.32	4.04611		11.32	5.00477		11.32	6.00546		13.32	7.00447		11.32	8.00325
21.66	0.026511		11.33	1.01987		11.33	2.13343		11.33	3.00348		11.33	4.03985		11.33	5.00465		11.33	6.00516		13.33	7.00474		11.33	8.00318
21.68	0.0186444		11.34	1.02067		11.34	2.1252		11.34	3.00339		11.34	4.03431		11.34	5.00436		11.34	6.00487		13.34	7.00449		11.34	8.00296
21.7	0.0140735		11.35	1.01954		11.35	2.1077		11.35	3.00342		11.35	4.03004		11.35	5.00417		11.35	6.00464		13.35	7.00432		11.35	8.00289
21.72	0.0114236		11.36	1.0189		11.36	2.09404		11.36	3.00342		11.36	4.02597		11.36	5.00417		11.36	6.00445		13.36	7.00434		11.36	8.00281
21.74	0.00987993		11.37	1.01906		11.37	2.09229		11.37	3.00344		11.37	4.02282		11.37	5.00396		11.37	6.00429		13.37	7.00468		11.37	8.0028
21.76	0.00904288		11.38	1.01855		11.38	2.07892		11.38	3.00333		11.38	4.02011		11.38	5.00376		11.38	6.00417		13.38	7.00439		11.38	8.00267
21.78	0.00875151		11.39	1.01815		11.39	2.0803		11.39	3.00319		11.39	4.01816		11.39	5.00363		11.39	6.00409		13.39	7.00457		11.39	8.00263
21.8	0.0089919		11.4	1.01775		11.4	2.07585		11.4	3.00323		11.4	4.01644		11.4	5.0035		11.4	6.00386		13.4	7.00494		11.4	8.00265
21.82	0.00989824		11.41	1.01538		11.41	2.07533		11.41	3.00313		11.41	4.01478		11.41	5.00338		11.41	6.00372		13.41	7.00507		11.41	8.00249
21.84	0.0118322		11.42	1.01649		11.42	2.07451		11.42	3.00317		11.42	4.01357		11.42	5.00349		11.42	6.00365		13.42	7.00502		11.42	8.00225
21.86	0.0153678		11.43	1.01679		11.43	2.07101		11.43	3.00323		11.43	4.01294		11.43	5.0033		11.43	6.00362		13.43	7.00507		11.43	8.00237
21.88	0.0217936		11.44	1.01624		11.44	2.06585		11.44	3.00307		11.44	4.01199		11.44	5.00323		11.44	6.00362		13.44	7.00485		11.44	8.00251
21.9	0.0319416		11.45	1.01575		11.45	2.06313		11.45	3.00295		11.45	4.01117		11.45	5.0033		11.45	6.00356		13.45	7.00491		11.45	8.00232
21.92	0.0449539		11.46	1.01753		11.46	2.0664		11.46	3.0031		11.46	4.01077		11.46	5.00324		11.46	6.00354		13.46	7.00514		11.46	8.00237
21.94	0.0538683		11.47	1.01993		11.47	2.06617		11.47	3.0032		11.47	4.01022		11.47	5.00327		11.47	6.0033		13.47	7.00509		11.47	8.0024
21.96	0.0493381		11.48	1.01678		11.48	2.06523		11.48	3.00304		11.48	4.00942		11.48	5.00333		11.48	6.00337		13.48	7.00507		11.48	8.00231
21.98	0.0363241		11.49	1.01612		11.49	2.06389		11.49	3.00281		11.49	4.00931		11.49	5.00313		11.49	6.00344		13.49	7.005		11.49	8.0022
22	0.0243864		11.5	1.02008		11.5	2.06253		11.5	3.00294		11.5	4.00918		11.5	5.00305		11.5	6.00338		13.5	7.00531		11.5	8.00204
22.02	0.0162058		11.51	1.01807		11.51	2.05839		11.51	3.00301		11.51	4.00868		11.51	5.003		11.51	6.00322		13.51	7.00544		11.51	8.00197
22.04	0.0111732		11.52	1.01503		11.52	2.05916		11.52	3.00288		11.52	4.00827		11.52	5.00304		11.52	6.00312		13.52	7.00531		11.52	8.00204
22.06	0.00817496		11.53	1.01383		11.53	2.06368		11.53	3.0028		11.53	4.00778		11.53	5.00294		11.53	6.003		13.53	7.00492		11.53	8.00214
22.08	0.00634		11.54	1.01484		11.54	2.06206		11.54	3.00275		11.54	4.00768		11.54	5.00292		11.54	6.00298		13.54	7.00518		11.54	8.00204
22.1	0.00514756		11.55	1.01519		11.55	2.06169		11.55	3.00283		11.55	4.00754		11.55	5.00277		11.55	6.00293		13.55	7.00562		11.55	8.00212
22.12	0.00432697		11.56	1.01366		11.56	2.06092		11.56	3.00286		11.56	4.00741		11.56	5.00294		11.56	6.00297		13.56	7.00546		11.56	8.00198
22.14	0.00373204		11.57	1.01499		11.57	2.05372		11.57	3.00295		11.57	4.00705		11.57	5.00286		11.57	6.00306		13.57	7.00566		11.57	8.00199
22.16	0.00326275		11.58	1.01567		11.58	2.05447		11.58	3.00292		11.58	4.00658		11.58	5.00273		11.58	6.00302		13.58	7.00559		11.58	8.00197
22.18	0.00286849		11.59	1.01443		11.59	2.05483		11.59	3.0029		11.59	4.00638		11.59	5.00281		11.59	6.00297		13.59	7.00543		11.59	8.00195
22.2	0.00254619		11.6	1.01547		11.6	2.04931		11.6	3.00269		11.6	4.00635		11.6	5.00286		11.6	6.00287		13.6	7.00559		11.6	8.00185
22.22	0.00229091		11.61	1.01811		11.61	2.05353		11.61	3.00247		11.61	4.0065		11.61	5.0028		11.61	6.00275		13.61	7.00548		11.61	8.00187
22.24	0.00209002		11.62	1.01789		11.62	2.05738		11.62	3.00253		11.62	4.00654		11.62	5.00292		11.62	6.0028		13.62	7.00562		11.62	8.00189
22.26	0.00193135		11.63	1.01866		11.63	2.05188		11.63	3.00267		11.63	4.006		11.63	5.00301		11.63	6.0029		13.63	7.00602		11.63	8.00184
22.28	0.0017932		11.64	1.01813		11.64	2.04944		11.64	3.00271		11.64	4.00587		11.64	5.00284		11.64	6.00288		13.64	7.00603		11.64	8.00187
22.3	0.00169396		11.65	1.0154		11.65	2.04992		11.65	3.00277		11.65	4.00585		11.65	5.00278		11.65	6.0027		13.65	7.00599		11.65	8.00189
22.32	0.00161651		11.66	1.01498		11.66	2.05215		11.66	3.00262		11.66	4.00582		11.66	5.00273		11.66	6.00269		13.66	7.00604		11.66	8.00177
22.34	0.0015579		11.67	1.01678		11.67	2.0586		11.67	3.00263		11.67	4.00589		11.67	5.00265		11.67	6.00284		13.67	7.00651		11.67	8.0018
22.36	0.00151623		11.68	1.01639		11.68	2.06155		11.68	3.00273		11.68	4.00568		11.68	5.00258		11.68	6.00286		13.68	7.0067		11.68	8.00174
22.38	0.00149041		11.69	1.0151		11.69	2.06184		11.69	3.00258		11.69	4.00542		11.69	5.00254		11.69	6.00274		13.69	7.00654		11.69	8.00179
22.4	0.00147999		11.7	1.01457		11.7	2.05303		11.7	3.00252		11.7	4.00543		11.7	5.00263		11.7	6.00271		13.7	7.00654		11.7	8.00181
22.42	0.00148499		11.71	1.0139		11.71	2.05058		11.71	3.00268		11.71	4.00548		11.71	5.00261		11.71	6.00265		13.71	7.00678		11.71	8.00186
22.44	0.00150662		11.72	1.01307		11.72	2.05039		11.72	3.00284		11.72	4.00555		11.72	5.00248		11.72	6.00275		13.72	7.00682		11.72	8.00191
22.46	0.00154627		11.73	1.01443		11.73	2.0505		11.73	3.00278		11.73	4.00545		11.73	5.00246		11.73	6.00293		13.73	7.00743		11.73	8.00176
22.48	0.00160646		11.74	1.01535		11.74	2.05601		11.74	3.00278		11.74	4.0055		11.74	5.00256		11.74	6.00264		13.74	7.00772		11.74	8.00194
22.5	0.00169087		11.75	1.01448		11.75	2.05509		11.75	3.00262		11.75	4.0056		11.75	5.00257		11.75	6.0026		13.75	7.00763		11.75	8.00184
22.52	0.00180482		11.76	1.01527		11.76	2.05265		11.76	3.00253		11.76	4.00555		11.76	5.00244		11.76	6.00271		13.76	7.0081		11.76	8.00157
22.54	0.00194548		11.77	1.0165		11.77	2.0452		11.77	3.00266		11.77	4.00525		11.77	5.00252		11.77	6.00271		13.77	7.0085		11.77	8.00146
22.56	0.00219892		11.78	1.01595		11.78	2.04685		11.78	3.00251		11.78	4.00491		11.78	5.00248		11.78	6.00271		13.78	7.00871		11.78	8.00145
22.58	0.00246502		11.79	1.01429		11.79	2.05252		11.79	3.00251		11.79	4.00476		11.79	5.00239		11.79	6.00262		13.79	7.0091		11.79	8.00152
22.6	0.00282227		11.8	1.01427		11.8	2.05589		11.8	3.0026		11.8	4.00489		11.8	5.00232		11.8	6.00259		13.8	7.00919		11.8	8.00163
22.62	0.00331563		11.81	1.01404		11.81	2.05042		11.81	3.00248		11.81	4.00487		11.81	5.00235		11.81	6.00263		13.81	7.00949		11.81	8.00171
22.64	0.00402805		11.82	1.01459		11.82	2.05103		11.82	3.0025		11.82	4.0052		11.82	5.00249		11.82	6.00267		13.82	7.00993		11.82	8.00163
22.66	0.00511266		11.83	1.01419		11.83	2.05682		11.83	3.00261		11.83	4.00532		11.83	5.00242		11.83	6.00248		13.83	7.01021		11.83	8.00167
22.68	0.00682484		11.84	1.01456		11.84	2.05511		11.84	3.00246		11.84	4.00522		11.84	5.00246		11.84	6.00266		13.84	7.01076		11.84	8.0017
22.7	0.00951615		11.85	1.01529		11.85	2.05289		11.85	3.00245		11.85	4.00521		11.85	5.00253		11.85	6.0028		13.85	7.01135		11.85	8.00151
22.72	0.0135006		11.86	1.01507		11.86	2.05092		11.86	3.0025		11.86	4.00496		11.86	5.00239		11.86	6.00271		13.86	7.01207		11.86	8.00155
22.74	0.0184724		11.87	1.01519		11.87	2.05557		11.87	3.0025		11.87	4.00462		11.87	5.00224		11.87	6.00252		13.87	7.01211		11.87	8.00174
22.76	0.0226886		11.88	1.01522		11.88	2.05894		11.88	3.0026		11.88	4.00469		11.88	5.00234		11.88	6.00233		13.88	7.01244		11.88	8.00169
22.78	0.0256409		11.89	1.01711		11.89	2.0546		11.89	3.00257		11.89	4.00472		11.89	5.00245		11.89	6.00232		13.89	7.01337		11.89	8.00175
22.8	0.0302801		11.9	1.01762		11.9	2.05337		11.9	3.00251		11.9	4.0046		11.9	5.00247		11.9	6.00242		13.9	7.01366		11.9	8.00182
22.82	0.0376443		11.91	1.01522		11.91	2.05496		11.91	3.00245		11.91	4.00476		11.91	5.00237		11.91	6.00256		13.91	7.01386		11.91	8.00161
22.84	0.0426003		11.92	1.01511		11.92	2.05613		11.92	3.00242		11.92	4.00491		11.92	5.00214		11.92	6.00245		13.92	7.01485		11.92	8.00146
22.86	0.0380446		11.93	1.01409		11.93	2.05884		11.93	3.00245		11.93	4.00498		11.93	5.00223		11.93	6.00228		13.93	7.01562		11.93	8.00158
22.88	0.0276872		11.94	1.01202		11.94	2.05344		11.94	3.00249		11.94	4.00493		11.94	5.0023		11.94	6.00226		13.94	7.01641		11.94	8.00161
22.9	0.0185017		11.95	1.01358		11.95	2.05149		11.95	3.00243		11.95	4.00489		11.95	5.00212		11.95	6.00227		13.95	7.01699		11.95	8.00152
22.92	0.0122514		11.96	1.01559		11.96	2.05177		11.96	3.00242		11.96	4.00476		11.96	5.00213		11.96	6.00222		13.96	7.01825		11.96	8.00145
22.94	0.00840362		11.97	1.01616		11.97	2.04748		11.97	3.00236		11.97	4.00449		11.97	5.00224		11.97	6.0023		13.97	7.01895		11.97	8.0015
22.96	0.00609778		11.98	1.0123		11.98	2.0522		11.98	3.00234		11.98	4.00446		11.98	5.00219		11.98	6.00236		13.98	7.02055		11.98	8.00151
22.98	0.00467175		11.99	1.01219		11.99	2.05151		11.99	3.00236		11.99	4.00438		11.99	5.00211		11.99	6.00244		13.99	7.02164		11.99	8.00155
23	0.00373047		12	1.01394		12	2.05582		12	3.0024		12	4.00441		12	5.00219		12	6.00237		14	7.02236		12	8.00161
23.02	0.00306852		12.01	1.01329		12.01	2.0533		12.01	3.00226		12.01	4.00458		12.01	5.00221		12.01	6.00248		14.01	7.02416		12.01	8.00151
23.04	0.0025814		12.02	1.01502		12.02	2.05246		12.02	3.00235		12.02	4.00456		12.02	5.00217		12.02	6.00236		14.02	7.02575		12.02	8.00153
23.06	0.00213383		12.03	1.01552		12.03	2.05333		12.03	3.00235		12.03	4.00458		12.03	5.00215		12.03	6.00237		14.03	7.02722		12.03	8.00158
23.08	0.00184917		12.04	1.01657		12.04	2.05233		12.04	3.00233		12.04	4.00446		12.04	5.00218		12.04	6.00226		14.04	7.02919		12.04	8.00166
23.1	0.00162467		12.05	1.01722		12.05	2.05741		12.05	3.0023		12.05	4.0042		12.05	5.0022		12.05	6.00222		14.05	7.03083		12.05	8.00165
23.12	0.001445		12.06	1.01627		12.06	2.05567		12.06	3.00232		12.06	4.00436		12.06	5.00213		12.06	6.00212		14.06	7.03275		12.06	8.00152
23.14	0.00129945		12.07	1.01451		12.07	2.054		12.07	3.00225		12.07	4.00438		12.07	5.00211		12.07	6.00223		14.07	7.03468		12.07	8.00142
23.16	0.00118036		12.08	1.01265		12.08	2.0567		12.08	3.00231		12.08	4.00438		12.08	5.00213		12.08	6.00253		14.08	7.03768		12.08	8.00142
23.18	0.00108217		12.09	1.01175		12.09	2.04898		12.09	3.00242		12.09	4.00437		12.09	5.00201		12.09	6.00257		14.09	7.0403		12.09	8.00148
23.2	0.00100684		12.1	1.01113		12.1	2.04571		12.1	3.0024		12.1	4.00421		12.1	5.00211		12.1	6.00227		14.1	7.04235		12.1	8.00147
23.22	0.00093925		12.11	1.0128		12.11	2.05221		12.11	3.00236		12.11	4.00422		12.11	5.00205		12.11	6.0023		14.11	7.04512		12.11	8.00159
23.24	0.000882983		12.12	1.01232		12.12	2.05127		12.12	3.00228		12.12	4.00478		12.12	5.00198		12.12	6.00237		14.12	7.0479		12.12	8.00159
23.26	0.000836229		12.13	1.01188		12.13	2.04479		12.13	3.0022		12.13	4.00484		12.13	5.00209		12.13	6.00243		14.13	7.05063		12.13	8.0015
23.28	0.000797597		12.14	1.01144		12.14	2.0495		12.14	3.00216		12.14	4.00464		12.14	5.00217		12.14	6.00238		14.14	7.0546		12.14	8.00136
23.3	0.00076601		12.15	1.01372		12.15	2.05351		12.15	3.00228		12.15	4.00445		12.15	5.0023		12.15	6.00232		14.15	7.0577		12.15	8.00136
23.32	0.000740638		12.16	1.01393		12.16	2.05271		12.16	3.00226		12.16	4.00446		12.16	5.00224		12.16	6.00215		14.16	7.06103		12.16	8.00149
23.34	0.000720848		12.17	1.01079		12.17	2.04744		12.17	3.0023		12.17	4.00458		12.17	5.00208		12.17	6.00206		14.17	7.06499		12.17	8.00159
23.36	0.000706169		12.18	1.01301		12.18	2.05308		12.18	3.00236		12.18	4.00439		12.18	5.00215		12.18	6.00212		14.18	7.06901		12.18	8.0015
23.38	0.000696263		12.19	1.01405		12.19	2.04889		12.19	3.00237		12.19	4.0043		12.19	5.00222		12.19	6.0022		14.19	7.0732		12.19	8.00145
23.4	0.000690915		12.2	1.01259		12.2	2.04604		12.2	3.00232		12.2	4.00408		12.2	5.00212		12.2	6.00236		14.2	7.07827		12.2	8.00143
23.42	0.000640441		12.21	1.01363		12.21	2.0473		12.21	3.0023		12.21	4.00444		12.21	5.00199		12.21	6.00231		14.21	7.08173		12.21	8.00143
23.44	0.000645291		12.22	1.01475		12.22	2.05089		12.22	3.00223		12.22	4.00415		12.22	5.00188		12.22	6.0023		14.22	7.08664		12.22	8.00139
23.46	0.000654618		12.23	1.01565		12.23	2.05013		12.23	3.00223		12.23	4.00391		12.23	5.00209		12.23	6.00223		14.23	7.09145		12.23	8.00136
23.48	0.000668623		12.24	1.01477		12.24	2.0437		12.24	3.00234		12.24	4.00443		12.24	5.0022		12.24	6.00222		14.24	7.09634		12.24	8.00128
23.5	0.000687618		12.25	1.01449		12.25	2.04792		12.25	3.00239		12.25	4.00441		12.25	5.00214		12.25	6.00224		14.25	7.10305		12.25	8.00143
23.52	0.000712049		12.26	1.01532		12.26	2.0538		12.26	3.00236		12.26	4.0042		12.26	5.00218		12.26	6.00226		14.26	7.10921		12.26	8.0015
23.54	0.00074251		12.27	1.01345		12.27	2.0527		12.27	3.00236		12.27	4.00434		12.27	5.00224		12.27	6.00233		14.27	7.1161		12.27	8.00143
23.56	0.000779782		12.28	1.01128		12.28	2.05856		12.28	3.00227		12.28	4.00434		12.28	5.00211		12.28	6.00229		14.28	7.12362		12.28	8.00134
23.58	0.000824875		12.29	1.0153		12.29	2.059		12.29	3.00231		12.29	4.00405		12.29	5.00211		12.29	6.00216		14.29	7.13042		12.29	8.00141
23.6	0.000879088		12.3	1.01531		12.3	2.05346		12.3	3.00237		12.3	4.00401		12.3	5.00214		12.3	6.00233		14.3	7.13954		12.3	8.00147
23.62	0.000944094		12.31	1.01334		12.31	2.05441		12.31	3.00242		12.31	4.0041		12.31	5.00211		12.31	6.00244		14.31	7.1491		12.31	8.00153
23.64	0.00102194		12.32	1.01332		12.32	2.05351		12.32	3.00241		12.32	4.00447		12.32	5.00216		12.32	6.00231		14.32	7.15884		12.32	8.00141
23.66	0.00111569		12.33	1.01318		12.33	2.05322		12.33	3.00232		12.33	4.00465		12.33	5.00225		12.33	6.00222		14.33	7.16947		12.33	8.00129
23.68	0.00122895		12.34	1.01285		12.34	2.05177		12.34	3.00231		12.34	4.00447		12.34	5.00216		12.34	6.00218		14.34	7.18208		12.34	8.00131
23.7	0.00136668		12.35	1.01328		12.35	2.0492		12.35	3.00238		12.35	4.0041		12.35	5.00209		12.35	6.00226		14.35	7.19687		12.35	8.00132
23.72	0.00153561		12.36	1.01336		12.36	2.04943		12.36	3.00256		12.36	4.00431		12.36	5.00222		12.36	6.0022		14.36	7.2124		12.36	8.00147
23.74	0.001745		12.37	1.01346		12.37	2.05734		12.37	3.00274		12.37	4.00465		12.37	5.00222		12.37	6.00215		14.37	7.22898		12.37	8.00148
23.76	0.00200784		12.38	1.01437		12.38	2.05642		12.38	3.00256		12.38	4.0044		12.38	5.00212		12.38	6.00234		14.38	7.24831		12.38	8.00152
23.78	0.00234282		12.39	1.01381		12.39	2.04509		12.39	3.0025		12.39	4.00425		12.39	5.00215		12.39	6.00249		14.39	7.26933		12.39	8.00155
23.8	0.00277749		12.4	1.01262		12.4	2.04568		12.4	3.00254		12.4	4.00425		12.4	5.00221		12.4	6.00248		14.4	7.29495		12.4	8.00141
23.82	0.00335428		12.41	1.01395		12.41	2.05038		12.41	3.00257		12.41	4.00434		12.41	5.00228		12.41	6.00236		14.41	7.31956		12.41	8.00159
23.84	0.00414309		12.42	1.01321		12.42	2.05354		12.42	3.00257		12.42	4.00445		12.42	5.0022		12.42	6.00237		14.42	7.34897		12.42	8.00174
23.86	0.00527125		12.43	1.01122		12.43	2.05731		12.43	3.00272		12.43	4.00449		12.43	5.00219		12.43	6.00236		14.43	7.38089		12.43	8.00159
23.88	0.00699056		12.44	1.0132		12.44	2.06053		12.44	3.00288		12.44	4.00446		12.44	5.00226		12.44	6.00248		14.44	7.41398		12.44	8.00157
23.9	0.00979298		12.45	1.01762		12.45	2.05754		12.45	3.00292		12.45	4.00428		12.45	5.0023		12.45	6.00253		14.45	7.45139		12.45	8.00148
23.92	0.014523		12.46	1.01859		12.46	2.05261		12.46	3.00287		12.46	4.00445		12.46	5.00247		12.46	6.00258		14.46	7.4917		12.46	8.00154
23.94	0.0223156		12.47	1.01558		12.47	2.05233		12.47	3.00283		12.47	4.00458		12.47	5.00247		12.47	6.00265		14.47	7.53575		12.47	8.00164
23.96	0.033978		12.48	1.01434		12.48	2.04718		12.48	3.00293		12.48	4.00456		12.48	5.00257		12.48	6.00264		14.48	7.58202		12.48	8.0017
23.98	0.0475568		12.49	1.01515		12.49	2.03742		12.49	3.00305		12.49	4.00465		12.49	5.00268		12.49	6.00273		14.49	7.63055		12.49	8.00181
24	0.0540743		12.5	1.01568		12.5	2.04263		12.5	3.00302		12.5	4.00456		12.5	5.00262		12.5	6.00278		14.5	7.68052		12.5	8.00184
24.02	0.0463431		12.51	1.01559		12.51	2.05401		12.51	3.0031		12.51	4.00456		12.51	5.00266		12.51	6.00285		14.51	7.73097		12.51	8.00197
24.04	0.032683		12.52	1.01477		12.52	2.05374		12.52	3.00329		12.52	4.0046		12.52	5.00273		12.52	6.00291		14.52	7.78079		12.52	8.002
24.06	0.0213878		12.53	1.01253		12.53	2.04728		12.53	3.00357		12.53	4.00476		12.53	5.00273		12.53	6.00284		14.53	7.83083		12.53	8.00199
24.08	0.0139418		12.54	1.01239		12.54	2.04413		12.54	3.00374		12.54	4.00483		12.54	5.00283		12.54	6.00291		14.54	7.87886		12.54	8.00218
24.1	0.00944525		12.55	1.01414		12.55	2.04291		12.55	3.00366		12.55	4.00462		12.55	5.0031		12.55	6.00299		14.55	7.92263		12.55	8.00224
24.12	0.00677807		12.56	1.01364		12.56	2.04912		12.56	3.00368		12.56	4.00492		12.56	5.00318		12.56	6.00301		14.56	7.95961		12.56	8.00239
24.14	0.00513209		12.57	1.01223		12.57	2.05135		12.57	3.00379		12.57	4.00508		12.57	5.0032		12.57	6.00326		14.57	7.98655		12.57	8.00234
24.16	0.00404463		12.58	1.01197		12.58	2.0445		12.58	3.00395		12.58	4.00518		12.58	5.00322		12.58	6.00336		14.58	8		12.58	8.00244
24.18	0.00328046		12.59	1.01084		12.59	2.04072		12.59	3.00392		12.59	4.00524		12.59	5.00346		12.59	6.0035		14.59	7.99414		12.59	8.00268
24.2	0.00272007		12.6	1.01104		12.6	2.04251		12.6	3.00395		12.6	4.00519		12.6	5.00375		12.6	6.00338		14.6	7.97105		12.6	8.00293
24.22	0.00228495		12.61	1.0138		12.61	2.04287		12.61	3.00399		12.61	4.00518		12.61	5.00363		12.61	6.00349		14.61	7.92372		12.61	8.00285
24.24	0.00195959		12.62	1.01232		12.62	2.04215		12.62	3.00402		12.62	4.00533		12.62	5.00373		12.62	6.00383		14.62	7.86048		12.62	8.00288
24.26	0.001705		12.63	1.01326		12.63	2.04769		12.63	3.00404		12.63	4.00556		12.63	5.00382		12.63	6.00406		14.63	7.78349		12.63	8.00305
24.28	0.0015034		12.64	1.01392		12.64	2.05371		12.64	3.00414		12.64	4.00571		12.64	5.00386		12.64	6.00407		14.64	7.69414		12.64	8.00325
24.3	0.00134251		12.65	1.01445		12.65	2.05322		12.65	3.00391		12.65	4.00566		12.65	5.00384		12.65	6.00388		14.65	7.59914		12.65	8.00332
24.32	0.00117658		12.66	1.01423		12.66	2.05237		12.66	3.00376		12.66	4.00594		12.66	5.00376		12.66	6.00393		14.66	7.50732		12.66	8.00319
24.34	0.00107492		12.67	1.01348		12.67	2.04998		12.67	3.00374		12.67	4.0059		12.67	5.00375		12.67	6.00387		14.67	7.42174		12.67	8.00324
24.36	0.000995206		12.68	1.01387		12.68	2.05335		12.68	3.00358		12.68	4.00611		12.68	5.00365		12.68	6.00379		14.68	7.34601		12.68	8.00332
24.38	0.0009348		12.69	1.0132		12.69	2.04876		12.69	3.00338		12.69	4.00634		12.69	5.00336		12.69	6.00373		14.69	7.27998		12.69	8.0034
24.4	0.000892328		12.7	1.01057		12.7	2.04188		12.7	3.00332		12.7	4.00618		12.7	5.00327		12.7	6.00367		14.7	7.22764		12.7	8.00333
24.42	0.000867672		12.71	1.01134		12.71	2.04303		12.71	3.00337		12.71	4.00614		12.71	5.00317		12.71	6.00351		14.71	7.18652		12.71	8.00328
24.44	0.000862155		12.72	1.01167		12.72	2.04442		12.72	3.0033		12.72	4.00626		12.72	5.00316		12.72	6.0033		14.72	7.15315		12.72	8.00312
24.46	0.000921482		12.73	1.01185		12.73	2.04487		12.73	3.00329		12.73	4.00609		12.73	5.00327		12.73	6.00336		14.73	7.12778		12.73	8.00298
24.48	0.000968538		12.74	1.0139		12.74	2.05133		12.74	3.00328		12.74	4.00574		12.74	5.00308		12.74	6.00352		14.74	7.11024		12.74	8.00285
24.5	0.00105743		12.75	1.01356		12.75	2.05408		12.75	3.00317		12.75	4.00566		12.75	5.00297		12.75	6.00332		14.75	7.09667		12.75	8.00251
24.52	0.00121448		12.76	1.012		12.76	2.05101		12.76	3.00321		12.76	4.00544		12.76	5.00285		12.76	6.00316		14.76	7.08503		12.76	8.00263
24.54	0.00149219		12.77	1.0117		12.77	2.04749		12.77	3.00329		12.77	4.00583		12.77	5.00277		12.77	6.00303		14.77	7.077		12.77	8.00254
24.56	0.00198257		12.78	1.01404		12.78	2.05039		12.78	3.00328		12.78	4.00574		12.78	5.00285		12.78	6.00298		14.78	7.07152		12.78	8.00227
24.58	0.00281282		12.79	1.01663		12.79	2.05158		12.79	3.00325		12.79	4.00557		12.79	5.00302		12.79	6.00304		14.79	7.06675		12.79	8.00232
24.6	0.00408339		12.8	1.01622		12.8	2.05567		12.8	3.00331		12.8	4.00565		12.8	5.00303		12.8	6.0031		14.8	7.06387		12.8	8.00251
24.62	0.0056174		12.81	1.01186		12.81	2.05756		12.81	3.00346		12.81	4.00557		12.81	5.00314		12.81	6.00327		14.81	7.06047		12.81	8.00241
24.64	0.00645951		12.82	1.01145		12.82	2.05754		12.82	3.00347		12.82	4.00559		12.82	5.00315		12.82	6.00331		14.82	7.05878		12.82	8.00247
24.66	0.00568242		12.83	1.01287		12.83	2.05741		12.83	3.00339		12.83	4.00545		12.83	5.00314		12.83	6.00335		14.83	7.05716		12.83	8.00258
24.68	0.00412427		12.84	1.01109		12.84	2.0488		12.84	3.00348		12.84	4.00536		12.84	5.00314		12.84	6.00316		14.84	7.05637		12.84	8.00261
24.7	0.00279369		12.85	1.01318		12.85	2.05239		12.85	3.00343		12.85	4.00543		12.85	5.00311		12.85	6.00327		14.85	7.05611		12.85	8.00255
24.72	0.00190386		12.86	1.0132		12.86	2.05045		12.86	3.00337		12.86	4.00569		12.86	5.00294		12.86	6.0032		14.86	7.05651		12.86	8.00251
24.74	0.00136116		12.87	1.01301		12.87	2.0512		12.87	3.00337		12.87	4.00573		12.87	5.003		12.87	6.00321		14.87	7.0571		12.87	8.00264
24.76	0.00103674		12.88	1.01433		12.88	2.05114		12.88	3.00326		12.88	4.0056		12.88	5.00311		12.88	6.00327		14.88	7.05771		12.88	8.00264
24.78	0.000835166		12.89	1.01553		12.89	2.05179		12.89	3.00333		12.89	4.00551		12.89	5.00305		12.89	6.00328		14.89	7.05887		12.89	8.00264
24.8	0.000700991		12.9	1.01633		12.9	2.05509		12.9	3.00341		12.9	4.00558		12.9	5.00299		12.9	6.00332		14.9	7.05971		12.9	8.00253
24.82	0.000605838		12.91	1.01749		12.91	2.05463		12.91	3.00334		12.91	4.00566		12.91	5.00305		12.91	6.00328		14.91	7.06057		12.91	8.00257
24.84	0.000535325		12.92	1.01677		12.92	2.05069		12.92	3.0034		12.92	4.00566		12.92	5.00315		12.92	6.00315		14.92	7.06204		12.92	8.00267
24.86	0.000481529		12.93	1.01478		12.93	2.04962		12.93	3.00341		12.93	4.00562		12.93	5.00305		12.93	6.00309		14.93	7.06387		12.93	8.00262
24.88	0.000446962		12.94	1.01489		12.94	2.04962		12.94	3.00328		12.94	4.00577		12.94	5.00301		12.94	6.00315		14.94	7.06549		12.94	8.00254
24.9	0.000414015		12.95	1.01587		12.95	2.05357		12.95	3.00329		12.95	4.00601		12.95	5.00311		12.95	6.00317		14.95	7.06756		12.95	8.00264
24.92	0.000387691		12.96	1.01474		12.96	2.05414		12.96	3.00349		12.96	4.00606		12.96	5.00311		12.96	6.00323		14.96	7.06956		12.96	8.00267
24.94	0.000366504		12.97	1.01531		12.97	2.0563		12.97	3.00327		12.97	4.006		12.97	5.00309		12.97	6.00333		14.97	7.07179		12.97	8.0026
24.96	0.00034939		12.98	1.0174		12.98	2.04281		12.98	3.00318		12.98	4.00608		12.98	5.00304		12.98	6.00331		14.98	7.07331		12.98	8.00251
24.98	0.000335581		12.99	1.0146		12.99	2.04102		12.99	3.00337		12.99	4.00592		12.99	5.00311		12.99	6.00325		14.99	7.07505		12.99	8.00251
25	0.00032451		13	1.0157		13	2.048		13	3.00323		13	4.00587		13	5.00313		13	6.00328		15	7.07651		13	8.00239
25.02	0.000315754		13.01	1.01496		13.01	2.04792		13.01	3.00324		13.01	4.00581		13.01	5.00308		13.01	6.0033		15.01	7.07724		13.01	8.00249
25.04	0.000309		13.02	1.01451		13.02	2.05446		13.02	3.00327		13.02	4.00562		13.02	5.00296		13.02	6.00322		15.02	7.07713		13.02	8.00254
25.06	0.000304009		13.03	1.01616		13.03	2.04865		13.03	3.00327		13.03	4.0059		13.03	5.00314		13.03	6.00319		15.03	7.07629		13.03	8.00247
25.08	0.000300606		13.04	1.01478		13.04	2.04833		13.04	3.00338		13.04	4.00583		13.04	5.00339		13.04	6.0033		15.04	7.07421		13.04	8.00253
25.1	0.000298663		13.05	1.01406		13.05	2.04754		13.05	3.00341		13.05	4.00545		13.05	5.00321		13.05	6.00308		15.05	7.06999		13.05	8.00251
25.12	0.000298089		13.06	1.01327		13.06	2.04885		13.06	3.00352		13.06	4.00554		13.06	5.00324		13.06	6.00316		15.06	7.06626		13.06	8.00253
25.14	0.000298826		13.07	1.01359		13.07	2.04487		13.07	3.0036		13.07	4.00582		13.07	5.00321		13.07	6.00326		15.07	7.06097		13.07	8.00264
25.16	0.000300843		13.08	1.01692		13.08	2.05128		13.08	3.00355		13.08	4.00565		13.08	5.00315		13.08	6.00325		15.08	7.05528		13.08	8.00253
25.18	0.000304132		13.09	1.01502		13.09	2.0471		13.09	3.00347		13.09	4.00548		13.09	5.0032		13.09	6.00331		15.09	7.04953		13.09	8.0025
25.2	0.000308711		13.1	1.01523		13.1	2.03908		13.1	3.00349		13.1	4.00554		13.1	5.00311		13.1	6.00346		15.1	7.04334		13.1	8.00253
25.22	0.000314618		13.11	1.0179		13.11	2.04174		13.11	3.00362		13.11	4.00557		13.11	5.00313		13.11	6.00349		15.11	7.0383		13.11	8.00247
25.24	0.000321915		13.12	1.01545		13.12	2.0493		13.12	3.00366		13.12	4.00569		13.12	5.00326		13.12	6.00322		15.12	7.03359		13.12	8.00243
25.26	0.000330685		13.13	1.01512		13.13	2.05112		13.13	3.00365		13.13	4.00602		13.13	5.00335		13.13	6.00318		15.13	7.02951		13.13	8.0026
25.28	0.00034104		13.14	1.01582		13.14	2.05441		13.14	3.00367		13.14	4.00595		13.14	5.00335		13.14	6.00335		15.14	7.02646		13.14	8.00277
25.3	0.00035312		13.15	1.01662		13.15	2.055		13.15	3.00372		13.15	4.00542		13.15	5.00323		13.15	6.00345		15.15	7.02333		13.15	8.00275
25.32	0.000367098		13.16	1.01676		13.16	2.05608		13.16	3.00378		13.16	4.00535		13.16	5.00336		13.16	6.00351		15.16	7.02138		13.16	8.00263
25.34	0.000383187		13.17	1.0171		13.17	2.05512		13.17	3.00394		13.17	4.00536		13.17	5.00348		13.17	6.00352		15.17	7.01994		13.17	8.00267
25.36	0.000401644		13.18	1.0149		13.18	2.05227		13.18	3.00405		13.18	4.00552		13.18	5.00357		13.18	6.00365		15.18	7.01841		13.18	8.00263
25.38	0.000422784		13.19	1.01602		13.19	2.05128		13.19	3.00399		13.19	4.00561		13.19	5.00345		13.19	6.00372		15.19	7.01728		13.19	8.00274
25.4	0.000446992		13.2	1.01725		13.2	2.05379		13.2	3.00409		13.2	4.00579		13.2	5.00354		13.2	6.00376		15.2	7.01673		13.2	8.00283
25.42	0.000474734		13.21	1.01569		13.21	2.04988		13.21	3.00424		13.21	4.00569		13.21	5.0036		13.21	6.0038		15.21	7.01539		13.21	8.00292
25.44	0.000506586		13.22	1.01873		13.22	2.05847		13.22	3.00438		13.22	4.00584		13.22	5.00398		13.22	6.00359		15.22	7.01499		13.22	8.0032
25.46	0.000491096		13.23	1.02036		13.23	2.05147		13.23	3.00437		13.23	4.00598		13.23	5.00398		13.23	6.00377		15.23	7.01431		13.23	8.00317
25.48	0.000534866		13.24	1.02049		13.24	2.04825		13.24	3.00449		13.24	4.00615		13.24	5.00391		13.24	6.00401		15.24	7.01411		13.24	8.00314
25.5	0.000585387		13.25	1.02087		13.25	2.05348		13.25	3.00472		13.25	4.00584		13.25	5.00397		13.25	6.0038		15.25	7.01382		13.25	8.00305
25.52	0.000644059		13.26	1.01872		13.26	2.05562		13.26	3.00467		13.26	4.00578		13.26	5.00407		13.26	6.00382		15.26	7.01313		13.26	8.00322
25.54	0.000712673		13.27	1.01934		13.27	2.05575		13.27	3.00484		13.27	4.00594		13.27	5.00407		13.27	6.00392		15.27	7.0132		13.27	8.00335
25.56	0.000793543		13.28	1.02042		13.28	2.05203		13.28	3.00514		13.28	4.00621		13.28	5.00428		13.28	6.00398		15.28	7.01306		13.28	8.00345
25.58	0.000889702		13.29	1.02002		13.29	2.05098		13.29	3.00525		13.29	4.0061		13.29	5.00444		13.29	6.00439		15.29	7.01281		13.29	8.00345
25.6	0.00100518		13.3	1.02187		13.3	2.05665		13.3	3.00542		13.3	4.00608		13.3	5.00457		13.3	6.00458		15.3	7.01258		13.3	8.00356
25.62	0.00114542		13.31	1.02285		13.31	2.05778		13.31	3.00567		13.31	4.00644		13.31	5.00466		13.31	6.00471		15.31	7.01234		13.31	8.00367
25.64	0.00131792		13.32	1.02166		13.32	2.06426		13.32	3.00589		13.32	4.00659		13.32	5.00486		13.32	6.00498		15.32	7.01234		13.32	8.00381
25.66	0.00153318		13.33	1.0227		13.33	2.06411		13.33	3.00618		13.33	4.00668		13.33	5.00504		13.33	6.00501		15.33	7.01198		13.33	8.00379
25.68	0.00180633		13.34	1.02647		13.34	2.06423		13.34	3.00633		13.34	4.00678		13.34	5.00523		13.34	6.00492		15.34	7.01159		13.34	8.00404
25.7	0.00215976		13.35	1.02711		13.35	2.06765		13.35	3.00664		13.35	4.00672		13.35	5.00555		13.35	6.0051		15.35	7.01144		13.35	8.00421
25.72	0.00262783		13.36	1.02431		13.36	2.06865		13.36	3.00701		13.36	4.00679		13.36	5.00576		13.36	6.00533		15.36	7.01139		13.36	8.00439
25.74	0.00326773		13.37	1.02705		13.37	2.06797		13.37	3.00751		13.37	4.00682		13.37	5.00608		13.37	6.00569		15.37	7.01128		13.37	8.00457
25.76	0.00418422		13.38	1.0304		13.38	2.07015		13.38	3.00802		13.38	4.00731		13.38	5.00626		13.38	6.00607		15.38	7.01071		13.38	8.00459
25.78	0.00558496		13.39	1.03111		13.39	2.07536		13.39	3.00836		13.39	4.00765		13.39	5.00638		13.39	6.00621		15.39	7.01047		13.39	8.00475
25.8	0.00787364		13.4	1.02828		13.4	2.07152		13.4	3.00899		13.4	4.00783		13.4	5.00693		13.4	6.00636		15.4	7.0104		13.4	8.005
25.82	0.0117347		13.41	1.02826		13.41	2.06545		13.41	3.00949		13.41	4.00786		13.41	5.00752		13.41	6.00665		15.41	7.01008		13.41	8.00533
25.84	0.0180677		13.42	1.02971		13.42	2.07343		13.42	3.01004		13.42	4.00805		13.42	5.00807		13.42	6.00725		15.42	7.01019		13.42	8.00556
25.86	0.0274496		13.43	1.029		13.43	2.0742		13.43	3.01063		13.43	4.00815		13.43	5.0085		13.43	6.00752		15.43	7.00981		13.43	8.0059
25.88	0.0380669		13.44	1.03067		13.44	2.06855		13.44	3.01151		13.44	4.00849		13.44	5.00903		13.44	6.00812		15.44	7.01008		13.44	8.00634
25.9	0.0425164		13.45	1.03131		13.45	2.06354		13.45	3.01235		13.45	4.00895		13.45	5.00976		13.45	6.00859		15.45	7.0096		13.45	8.00691
25.92	0.0358314		13.46	1.03343		13.46	2.06943		13.46	3.013		13.46	4.0093		13.46	5.01048		13.46	6.00912		15.46	7.00943		13.46	8.00758
25.94	0.0250762		13.47	1.03215		13.47	2.06419		13.47	3.01394		13.47	4.00973		13.47	5.01116		13.47	6.00983		15.47	7.00953		13.47	8.00791
25.96	0.0163921		13.48	1.0311		13.48	2.06837		13.48	3.01492		13.48	4.01002		13.48	5.01172		13.48	6.01039		15.48	7.00912		13.48	8.00837
25.98	0.0107209		13.49	1.03095		13.49	2.07283		13.49	3.0156		13.49	4.01052		13.49	5.01267		13.49	6.01102		15.49	7.00899		13.49	8.0091
26	0.00731283		13.5	1.03708		13.5	2.06649		13.5	3.01662		13.5	4.01132		13.5	5.01363		13.5	6.01185		15.5	7.0093		13.5	8.0097
26.02	0.0052964		13.51	1.03917		13.51	2.07278		13.51	3.01776		13.51	4.01174		13.51	5.01452		13.51	6.01289		15.51	7.00948		13.51	8.01042
26.04	0.00405512		13.52	1.03792		13.52	2.08831		13.52	3.01871		13.52	4.01224		13.52	5.01551		13.52	6.01373		15.52	7.00886		13.52	8.01113
26.06	0.00324053		13.53	1.03886		13.53	2.10205		13.53	3.01988		13.53	4.01322		13.53	5.01662		13.53	6.01462		15.53	7.00856		13.53	8.01185
26.08	0.00267679		13.54	1.0442		13.54	2.1108		13.54	3.02092		13.54	4.01385		13.54	5.01759		13.54	6.0155		15.54	7.00877		13.54	8.01294
26.1	0.00226925		13.55	1.04685		13.55	2.12437		13.55	3.02217		13.55	4.01474		13.55	5.01875		13.55	6.01646		15.55	7.00905		13.55	8.0135
26.12	0.00198179		13.56	1.05253		13.56	2.13942		13.56	3.02285		13.56	4.01565		13.56	5.0196		13.56	6.0173		15.56	7.00909		13.56	8.01446
26.14	0.00178056		13.57	1.05405		13.57	2.15305		13.57	3.02363		13.57	4.0167		13.57	5.02041		13.57	6.01849		15.57	7.00907		13.57	8.01551
26.16	0.00165016		13.58	1.05593		13.58	2.18017		13.58	3.02477		13.58	4.01767		13.58	5.02129		13.58	6.01985		15.58	7.00909		13.58	8.01646
26.18	0.001591		13.59	1.06114		13.59	2.21923		13.59	3.02585		13.59	4.01859		13.59	5.02279		13.59	6.02077		15.59	7.0092		13.59	8.01754
26.2	0.00159449		13.6	1.0685		13.6	2.25753		13.6	3.02681		13.6	4.01975		13.6	5.02386		13.6	6.02164		15.6	7.00897		13.6	8.01874
26.22	0.00168625		13.61	1.07798		13.61	2.31737		13.61	3.02824		13.61	4.02033		13.61	5.02507		13.61	6.02292		15.61	7.00882		13.61	8.01966
26.24	0.00191371		13.62	1.09123		13.62	2.38229		13.62	3.02942		13.62	4.02119		13.62	5.02606		13.62	6.02385		15.62	7.00926		13.62	8.02059
26.26	0.00236978		13.63	1.10452		13.63	2.45174		13.63	3.03094		13.63	4.02251		13.63	5.02753		13.63	6.02495		15.63	7.00935		13.63	8.02187
26.28	0.00319882		13.64	1.12044		13.64	2.54277		13.64	3.03282		13.64	4.0241		13.64	5.02861		13.64	6.02616		15.64	7.00925		13.64	8.02283
26.3	0.00455416		13.65	1.137		13.65	2.64649		13.65	3.03444		13.65	4.0257		13.65	5.02946		13.65	6.02807		15.65	7.00932		13.65	8.0237
26.32	0.00640148		13.66	1.17114		13.66	2.71997		13.66	3.03686		13.66	4.02684		13.66	5.03135		13.66	6.02936		15.66	7.00961		13.66	8.02446
26.34	0.00793953		13.67	1.19716		13.67	2.82102		13.67	3.03925		13.67	4.02781		13.67	5.03384		13.67	6.03052		15.67	7.00963		13.67	8.02553
26.36	0.00766835		13.68	1.22616		13.68	2.89566		13.68	3.04275		13.68	4.0294		13.68	5.03579		13.68	6.03229		15.68	7.00949		13.68	8.02671
26.38	0.005858		13.69	1.26411		13.69	2.96481		13.69	3.04633		13.69	4.03063		13.69	5.03856		13.69	6.03411		15.69	7.00969		13.69	8.02824
26.4	0.00408338		13.7	1.3167		13.7	2.98776		13.7	3.0501		13.7	4.03269		13.7	5.04153		13.7	6.03663		15.7	7.00975		13.7	8.02963
26.42	0.00277051		13.71	1.37979		13.71	3		13.71	3.05559		13.71	4.03484		13.71	5.04478		13.71	6.03956		15.71	7.00926		13.71	8.03116
26.44	0.00194856		13.72	1.43663		13.72	2.97994		13.72	3.06177		13.72	4.03699		13.72	5.04937		13.72	6.0425		15.72	7.00942		13.72	8.03266
26.46	0.00145509		13.73	1.50709		13.73	2.96947		13.73	3.06948		13.73	4.03943		13.73	5.05509		13.73	6.04647		15.73	7.00954		13.73	8.03495
26.48	0.00115249		13.74	1.58847		13.74	2.89932		13.74	3.07854		13.74	4.04282		13.74	5.06135		13.74	6.05113		15.74	7.00916		13.74	8.03774
26.5	0.000954766		13.75	1.66083		13.75	2.81671		13.75	3.08902		13.75	4.0466		13.75	5.06856		13.75	6.05607		15.75	7.00889		13.75	8.04107
26.52	0.00081642		13.76	1.74357		13.76	2.72994		13.76	3.10177		13.76	4.05132		13.76	5.07709		13.76	6.06271		15.76	7.00875		13.76	8.04441
26.54	0.000714576		13.77	1.82078		13.77	2.64542		13.77	3.11748		13.77	4.05673		13.77	5.08717		13.77	6.0703		15.77	7.00864		13.77	8.0484
26.56	0.000637039		13.78	1.88224		13.78	2.54744		13.78	3.13546		13.78	4.06228		13.78	5.09949		13.78	6.0789		15.78	7.00841		13.78	8.05353
26.58	0.000576604		13.79	1.9384		13.79	2.44851		13.79	3.15496		13.79	4.06898		13.79	5.11421		13.79	6.08882		15.79	7.0082		13.79	8.06013
26.6	0.00052865		13.8	1.97695		13.8	2.37072		13.8	3.17826		13.8	4.07701		13.8	5.13073		13.8	6.10018		15.8	7.00799		13.8	8.06797
26.62	0.000490065		13.81	2		13.81	2.31597		13.81	3.2061		13.81	4.08682		13.81	5.14962		13.81	6.11429		15.81	7.00798		13.81	8.07737
26.64	0.000458684		13.82	1.98751		13.82	2.25753		13.82	3.23743		13.82	4.09697		13.82	5.17092		13.82	6.13079		15.82	7.00748		13.82	8.08842
26.66	0.000432966		13.83	1.93475		13.83	2.2078		13.83	3.27279		13.83	4.10899		13.83	5.19628		13.83	6.14965		15.83	7.00709		13.83	8.10153
26.68	0.00041179		13.84	1.87084		13.84	2.16712		13.84	3.31354		13.84	4.12216		13.84	5.22388		13.84	6.17139		15.84	7.00724		13.84	8.11759
26.7	0.000394328		13.85	1.79437		13.85	2.1449		13.85	3.35615		13.85	4.13874		13.85	5.25523		13.85	6.19522		15.85	7.00685		13.85	8.13594
26.72	0.000379955		13.86	1.70593		13.86	2.11472		13.86	3.40352		13.86	4.15673		13.86	5.29003		13.86	6.22224		15.86	7.00702		13.86	8.15685
26.74	0.000368198		13.87	1.59762		13.87	2.10738		13.87	3.45481		13.87	4.17636		13.87	5.32916		13.87	6.25119		15.87	7.00693		13.87	8.18201
26.76	0.000358694		13.88	1.50229		13.88	2.10997		13.88	3.51111		13.88	4.19904		13.88	5.371		13.88	6.28519		15.88	7.00665		13.88	8.20951
26.78	0.000351161		13.89	1.42879		13.89	2.10135		13.89	3.5688		13.89	4.22337		13.89	5.41772		13.89	6.32111		15.89	7.00649		13.89	8.24211
26.8	0.000345382		13.9	1.35468		13.9	2.08887		13.9	3.629		13.9	4.25036		13.9	5.46714		13.9	6.36232		15.9	7.00652		13.9	8.27852
26.82	0.000341192		13.91	1.29582		13.91	2.0814		13.91	3.69266		13.91	4.27928		13.91	5.52212		13.91	6.40629		15.91	7.00633		13.91	8.31737
26.84	0.000338463		13.92	1.24782		13.92	2.07889		13.92	3.757		13.92	4.31151		13.92	5.57933		13.92	6.45322		15.92	7.00635		13.92	8.36105
26.86	0.000337101		13.93	1.20437		13.93	2.08492		13.93	3.81959		13.93	4.34703		13.93	5.6394		13.93	6.50418		15.93	7.00616		13.93	8.40892
26.88	0.000337041		13.94	1.17503		13.94	2.08434		13.94	3.87673		13.94	4.38828		13.94	5.70075		13.94	6.55894		15.94	7.00624		13.94	8.46091
26.9	0.000338242		13.95	1.15477		13.95	2.07938		13.95	3.92846		13.95	4.43098		13.95	5.76268		13.95	6.61647		15.95	7.00641		13.95	8.51554
26.92	0.000340689		13.96	1.13064		13.96	2.06961		13.96	3.96925		13.96	4.47809		13.96	5.82378		13.96	6.67604		15.96	7.00638		13.96	8.57495
26.94	0.000344388		13.97	1.11553		13.97	2.06495		13.97	3.99366		13.97	4.52994		13.97	5.88088		13.97	6.73586		15.97	7.00619		13.97	8.63848
26.96	0.00034937		13.98	1.10343		13.98	2.06963		13.98	4		13.98	4.58549		13.98	5.92949		13.98	6.79565		15.98	7.00614		13.98	8.70226
26.98	0.000355698		13.99	1.0935		13.99	2.06575		13.99	3.98675		13.99	4.64209		13.99	5.96839		13.99	6.85398		15.99	7.00635		13.99	8.76592
27	0.000363474		14	1.08556		14	2.06825		14	3.95318		14	4.70213		14	5.99463		14	6.90637		16	7.00619		14	8.82941
27.02	0.000372864		14.01	1.07872		14.01	2.07188		14.01	3.89727		14.01	4.7648		14.01	6		14.01	6.95133		16.01	7.00612		14.01	8.88759
27.04	0.000384158		14.02	1.06893		14.02	2.06927		14.02	3.82235		14.02	4.82357		14.02	5.98417		14.02	6.98334		16.02	7.006		14.02	8.9362
27.06	0.000397878		14.03	1.06262		14.03	2.07138		14.03	3.74116		14.03	4.87809		14.03	5.94626		14.03	7		16.03	7.00569		14.03	8.97585
27.08	0.000414943		14.04	1.06208		14.04	2.06937		14.04	3.65145		14.04	4.92509		14.04	5.88622		14.04	6.99725		16.04	7.00576		14.04	8.99836
27.1	0.000436736		14.05	1.05478		14.05	2.06969		14.05	3.56397		14.05	4.9645		14.05	5.80878		14.05	6.97625		16.05	7.00584		14.05	9
27.12	0.000464784		14.06	1.05276		14.06	2.06496		14.06	3.48387		14.06	4.98868		14.06	5.72055		14.06	6.92933		16.06	7.00577		14.06	8.97864
27.14	0.000499197		14.07	1.05295		14.07	2.05389		14.07	3.41109		14.07	5		14.07	5.62828		14.07	6.86572		16.07	7.00566		14.07	8.93769
27.16	0.000533856		14.08	1.04915		14.08	2.0551		14.08	3.35071		14.08	4.9881		14.08	5.53596		14.08	6.78834		16.08	7.00554		14.08	8.87579
27.18	0.000555943		14.09	1.04716		14.09	2.06436		14.09	3.30278		14.09	4.95494		14.09	5.45413		14.09	6.70018		16.09	7.00575		14.09	8.79733
27.2	0.000566838		14.1	1.04354		14.1	2.05812		14.1	3.26709		14.1	4.90844		14.1	5.38278		14.1	6.61077		16.1	7.00572		14.1	8.70892
27.22	0.000580038		14.11	1.04292		14.11	2.06432		14.11	3.24319		14.11	4.84407		14.11	5.3233		14.11	6.52707		16.11	7.00553		14.11	8.61743
27.24	0.000601491		14.12	1.03971		14.12	2.06502		14.12	3.22639		14.12	4.77322		14.12	5.27798		14.12	6.45022		16.12	7.00603		14.12	8.53052
27.26	0.000631582		14.13	1.04262		14.13	2.06049		14.13	3.21666		14.13	4.69725		14.13	5.24532		14.13	6.38573		16.13	7.00576		14.13	8.44986
27.28	0.000669644		14.14	1.0406		14.14	2.0542		14.14	3.21101		14.14	4.62054		14.14	5.22088		14.14	6.33398		16.14	7.00566		14.14	8.38133
27.3	0.000715369		14.15	1.0381		14.15	2.05834		14.15	3.21071		14.15	4.54916		14.15	5.20638		14.15	6.29491		16.15	7.00554		14.15	8.32462
27.32	0.000769128		14.16	1.04056		14.16	2.07289		14.16	3.21348		14.16	4.48301		14.16	5.19864		14.16	6.26878		16.16	7.00556		14.16	8.28198
27.34	0.000831964		14.17	1.04189		14.17	2.07231		14.17	3.21657		14.17	4.42607		14.17	5.19655		14.17	6.25067		16.17	7.00539		14.17	8.24971
27.36	0.000864552		14.18	1.04189		14.18	2.07094		14.18	3.22049		14.18	4.37924		14.18	5.19786		14.18	6.24041		16.18	7.00543		14.18	8.22851
27.38	0.000952379		14.19	1.04239		14.19	2.0676		14.19	3.22437		14.19	4.34058		14.19	5.20151		14.19	6.235		16.19	7.00541		14.19	8.21611
27.4	0.00105659		14.2	1.04348		14.2	2.0753		14.2	3.22579		14.2	4.31175		14.2	5.20687		14.2	6.23265		16.2	7.00522		14.2	8.20982
27.42	0.00119664		14.21	1.04433		14.21	2.08298		14.21	3.22402		14.21	4.28958		14.21	5.21291		14.21	6.23448		16.21	7.00503		14.21	8.20842
27.44	0.00134993		14.22	1.05006		14.22	2.0867		14.22	3.21843		14.22	4.27348		14.22	5.21822		14.22	6.23689		16.22	7.0051		14.22	8.2093
27.46	0.00154107		14.23	1.05415		14.23	2.08978		14.23	3.20943		14.23	4.26487		14.23	5.22303		14.23	6.23765		16.23	7.00509		14.23	8.21313
27.48	0.00178714		14.24	1.05801		14.24	2.10813		14.24	3.1962		14.24	4.26117		14.24	5.2252		14.24	6.23669		16.24	7.00518		14.24	8.21861
27.5	0.00211958		14.25	1.06995		14.25	2.11966		14.25	3.1807		14.25	4.26183		14.25	5.22473		14.25	6.2315		16.25	7.00543		14.25	8.22317
27.52	0.00259779		14.26	1.07383		14.26	2.11842		14.26	3.16309		14.26	4.2626		14.26	5.21983		14.26	6.22321		16.26	7.00527		14.26	8.22667
27.54	0.00332375		14.27	1.08198		14.27	2.12383		14.27	3.14325		14.27	4.2671		14.27	5.21071		14.27	6.21119		16.27	7.00504		14.27	8.22798
27.56	0.00443976		14.28	1.09274		14.28	2.13429		14.28	3.1242		14.28	4.27304		14.28	5.19787		14.28	6.19602		16.28	7.00513		14.28	8.22462
27.58	0.00606891		14.29	1.10245		14.29	2.14289		14.29	3.10677		14.29	4.27865		14.29	5.18106		14.29	6.17716		16.29	7.00543		14.29	8.21681
27.6	0.00806784		14.3	1.11131		14.3	2.12285		14.3	3.09104		14.3	4.28255		14.3	5.16127		14.3	6.15802		16.3	7.00511		14.3	8.20581
27.62	0.00949925		14.31	1.12056		14.31	2.12999		14.31	3.07748		14.31	4.28385		14.31	5.14205		14.31	6.13709		16.31	7.00478		14.31	8.19196
27.64	0.00937316		14.32	1.13416		14.32	2.12374		14.32	3.06632		14.32	4.28005		14.32	5.12262		14.32	6.11759		16.32	7.00505		14.32	8.17494
27.66	0.0085604		14.33	1.15367		14.33	2.10824		14.33	3.05701		14.33	4.27166		14.33	5.10418		14.33	6.10044		16.33	7.00504		14.33	8.1549
27.68	0.00825235		14.34	1.15743		14.34	2.10887		14.34	3.04977		14.34	4.26164		14.34	5.08808		14.34	6.08611		16.34	7.00508		14.34	8.13528
27.7	0.00888016		14.35	1.16519		14.35	2.108		14.35	3.04355		14.35	4.2459		14.35	5.07402		14.35	6.07341		16.35	7.00512		14.35	8.11604
27.72	0.0107017		14.36	1.16109		14.36	2.10682		14.36	3.03967		14.36	4.22744		14.36	5.06236		14.36	6.06341		16.36	7.00517		14.36	8.09895
27.74	0.0142711		14.37	1.15304		14.37	2.09125		14.37	3.03656		14.37	4.20764		14.37	5.05407		14.37	6.05562		16.37	7.00488		14.37	8.08412
27.76	0.0206594		14.38	1.15312		14.38	2.07944		14.38	3.03348		14.38	4.18546		14.38	5.04768		14.38	6.04989		16.38	7.0049		14.38	8.07084
27.78	0.0313628		14.39	1.1528		14.39	2.07968		14.39	3.03127		14.39	4.16459		14.39	5.0428		14.39	6.0456		16.39	7.00509		14.39	8.06022
27.8	0.0473927		14.4	1.14368		14.4	2.07368		14.4	3.02989		14.4	4.14345		14.4	5.03891		14.4	6.04251		16.4	7.00487		14.4	8.05213
27.82	0.0657833		14.41	1.12674		14.41	2.06327		14.41	3.02919		14.41	4.12437		14.41	5.03609		14.41	6.03971		16.41	7.00484		14.41	8.04543
27.84	0.073908		14.42	1.11559		14.42	2.06141		14.42	3.02875		14.42	4.10821		14.42	5.03429		14.42	6.03706		16.42	7.00493		14.42	8.04056
27.86	0.0626753		14.43	1.09891		14.43	2.05907		14.43	3.02819		14.43	4.09424		14.43	5.0334		14.43	6.03544		16.43	7.00503		14.43	8.03685
27.88	0.0439845		14.44	1.07993		14.44	2.05177		14.44	3.02847		14.44	4.08221		14.44	5.03209		14.44	6.03438		16.44	7.00478		14.44	8.03361
27.9	0.0287505		14.45	1.07342		14.45	2.04419		14.45	3.02835		14.45	4.07127		14.45	5.03101		14.45	6.03351		16.45	7.00457		14.45	8.0312
27.92	0.0187563		14.46	1.06642		14.46	2.04253		14.46	3.02846		14.46	4.06242		14.46	5.03097		14.46	6.03291		16.46	7.00466		14.46	8.02947
27.94	0.0127279		14.47	1.05349		14.47	2.04754		14.47	3.02883		14.47	4.05454		14.47	5.0309		14.47	6.03224		16.47	7.00467		14.47	8.0286
27.96	0.00914551		14.48	1.04713		14.48	2.05261		14.48	3.02896		14.48	4.04799		14.48	5.031		14.48	6.03156		16.48	7.00477		14.48	8.02779
27.98	0.00694339		14.49	1.04227		14.49	2.04242		14.49	3.02951		14.49	4.04284		14.49	5.03116		14.49	6.03125		16.49	7.00461		14.49	8.02703
28	0.00546999		14.5	1.03843		14.5	2.04354		14.5	3.03015		14.5	4.03923		14.5	5.03147		14.5	6.03132		16.5	7.00478		14.5	8.02671
28.02	0.00442993		14.51	1.03138		14.51	2.05139		14.51	3.03087		14.51	4.03555		14.51	5.03158		14.51	6.03132		16.51	7.00506		14.51	8.02675
28.04	0.0036638		14.52	1.03094		14.52	2.04893		14.52	3.0312		14.52	4.0327		14.52	5.03214		14.52	6.03089		16.52	7.00481		14.52	8.02673
28.06	0.00308278		14.53	1.03067		14.53	2.0495		14.53	3.03142		14.53	4.03053		14.53	5.03203		14.53	6.03019		16.53	7.00479		14.53	8.02742
28.08	0.00264539		14.54	1.02783		14.54	2.05189		14.54	3.0314		14.54	4.0281		14.54	5.03184		14.54	6.02909		16.54	7.0047		14.54	8.02779
28.1	0.00229001		14.55	1.0255		14.55	2.05161		14.55	3.03109		14.55	4.02652		14.55	5.03128		14.55	6.02821		16.55	7.0047		14.55	8.02834
28.12	0.00200507		14.56	1.02585		14.56	2.04921		14.56	3.0307		14.56	4.02526		14.56	5.03039		14.56	6.02703		16.56	7.00451		14.56	8.02885
28.14	0.00177355		14.57	1.0267		14.57	2.05052		14.57	3.02965		14.57	4.02423		14.57	5.02951		14.57	6.02556		16.57	7.00472		14.57	8.02921
28.16	0.00158327		14.58	1.02265		14.58	2.05169		14.58	3.02841		14.58	4.02284		14.58	5.02837		14.58	6.02404		16.58	7.00483		14.58	8.02942
28.18	0.00142535		14.59	1.02194		14.59	2.04691		14.59	3.02711		14.59	4.02217		14.59	5.02677		14.59	6.02226		16.59	7.00487		14.59	8.02971
28.2	0.0012932		14.6	1.02193		14.6	2.04411		14.6	3.02525		14.6	4.02144		14.6	5.02486		14.6	6.02099		16.6	7.0047		14.6	8.03006
28.22	0.00118187		14.61	1.02192		14.61	2.04552		14.61	3.02383		14.61	4.02049		14.61	5.02285		14.61	6.0193		16.61	7.0046		14.61	8.03002
28.24	0.00108758		14.62	1.02047		14.62	2.04839		14.62	3.02209		14.62	4.0195		14.62	5.02109		14.62	6.01786		16.62	7.00452		14.62	8.0297
28.26	0.0010074		14.63	1.01988		14.63	2.04931		14.63	3.02002		14.63	4.01905		14.63	5.01942		14.63	6.01652		16.63	7.0044		14.63	8.02908
28.28	0.000939061		14.64	1.02112		14.64	2.05108		14.64	3.01837		14.64	4.01837		14.64	5.01785		14.64	6.01531		16.64	7.00463		14.64	8.02821
28.3	0.000880793		14.65	1.01969		14.65	2.04855		14.65	3.01697		14.65	4.0177		14.65	5.01602		14.65	6.01442		16.65	7.00457		14.65	8.02691
28.32	0.000854477		14.66	1.01767		14.66	2.04772		14.66	3.0158		14.66	4.01761		14.66	5.01487		14.66	6.01369		16.66	7.00463		14.66	8.02498
28.34	0.000813095		14.67	1.01826		14.67	2.04325		14.67	3.01448		14.67	4.01715		14.67	5.01401		14.67	6.01308		16.67	7.0046		14.67	8.02329
28.36	0.000785598		14.68	1.01714		14.68	2.04411		14.68	3.0136		14.68	4.01649		14.68	5.01331		14.68	6.01232		16.68	7.00456		14.68	8.02146
28.38	0.000757245		14.69	1.01383		14.69	2.04479		14.69	3.01298		14.69	4.01604		14.69	5.01245		14.69	6.01201		16.69	7.0047		14.69	8.01986
28.4	0.000734502		14.7	1.01529		14.7	2.03899		14.7	3.0123		14.7	4.0156		14.7	5.0121		14.7	6.01187		16.7	7.00444		14.7	8.01827
28.42	0.000717035		14.71	1.01482		14.71	2.04306		14.71	3.01193		14.71	4.01527		14.71	5.01186		14.71	6.01151		16.71	7.00435		14.71	8.01669
28.44	0.000704691		14.72	1.01282		14.72	2.03917		14.72	3.01149		14.72	4.01477		14.72	5.01106		14.72	6.01117		16.72	7.00438		14.72	8.01555
28.46	0.000697332		14.73	1.01535		14.73	2.04709		14.73	3.01099		14.73	4.01484		14.73	5.01086		14.73	6.01076		16.73	7.00425		14.73	8.01438
28.48	0.000706643		14.74	1.01505		14.74	2.04491		14.74	3.01103		14.74	4.01408		14.74	5.01063		14.74	6.01056		16.74	7.0044		14.74	8.01313
28.5	0.000710077		14.75	1.01831		14.75	2.04395		14.75	3.01073		14.75	4.01392		14.75	5.01039		14.75	6.01054		16.75	7.00434		14.75	8.01227
28.52	0.000719311		14.76	1.01637		14.76	2.04753		14.76	3.0104		14.76	4.01375		14.76	5.01025		14.76	6.01052		16.76	7.00466		14.76	8.01159
28.54	0.000735004		14.77	1.01467		14.77	2.04184		14.77	3.01041		14.77	4.01337		14.77	5.00989		14.77	6.01016		16.77	7.00448		14.77	8.01081
28.56	0.000758112		14.78	1.01563		14.78	2.04302		14.78	3.01016		14.78	4.01293		14.78	5.00966		14.78	6.00985		16.78	7.0043		14.78	8.01049
28.58	0.000789984		14.79	1.01227		14.79	2.0483		14.79	3.00979		14.79	4.01276		14.79	5.00963		14.79	6.00964		16.79	7.00433		14.79	8.01023
28.6	0.000832518		14.8	1.01152		14.8	2.04337		14.8	3.00979		14.8	4.01256		14.8	5.00949		14.8	6.00959		16.8	7.00433		14.8	8.01011
28.62	0.000888388		14.81	1.01288		14.81	2.04367		14.81	3.0095		14.81	4.01209		14.81	5.00932		14.81	6.00952		16.81	7.00433		14.81	8.00995
28.64	0.000961409		14.82	1.01501		14.82	2.04846		14.82	3.00945		14.82	4.01241		14.82	5.00937		14.82	6.00914		16.82	7.00431		14.82	8.00983
28.66	0.00105706		14.83	1.01602		14.83	2.04739		14.83	3.00935		14.83	4.01237		14.83	5.00923		14.83	6.00921		16.83	7.00408		14.83	8.00968
28.68	0.00118372		14.84	1.01119		14.84	2.03863		14.84	3.00914		14.84	4.01204		14.84	5.00908		14.84	6.00933		16.84	7.00417		14.84	8.00937
28.7	0.00135414		14.85	1.01101		14.85	2.03654		14.85	3.00901		14.85	4.01188		14.85	5.00879		14.85	6.00949		16.85	7.00434		14.85	8.00907
28.72	0.00158974		14.86	1.01448		14.86	2.04198		14.86	3.00885		14.86	4.01176		14.86	5.00874		14.86	6.00928		16.86	7.0042		14.86	8.00895
28.74	0.00193014		14.87	1.01352		14.87	2.03889		14.87	3.00872		14.87	4.01149		14.87	5.00866		14.87	6.00894		16.87	7.00457		14.87	8.00881
28.76	0.00245404		14.88	1.01377		14.88	2.03605		14.88	3.00851		14.88	4.01137		14.88	5.00849		14.88	6.0088		16.88	7.00449		14.88	8.00891
28.78	0.00331344		14.89	1.01394		14.89	2.03722		14.89	3.00852		14.89	4.01167		14.89	5.00859		14.89	6.00886		16.89	7.00441		14.89	8.00877
28.8	0.00476211		14.9	1.01661		14.9	2.0437		14.9	3.00844		14.9	4.01203		14.9	5.00842		14.9	6.00861		16.9	7.00432		14.9	8.00846
28.82	0.00712459		14.91	1.0138		14.91	2.05044		14.91	3.00812		14.91	4.01124		14.91	5.00838		14.91	6.00853		16.91	7.00431		14.91	8.00854
28.84	0.0105795		14.92	1.01284		14.92	2.05425		14.92	3.00813		14.92	4.01097		14.92	5.00816		14.92	6.00839		16.92	7.00442		14.92	8.00849
28.86	0.0143512		14.93	1.01316		14.93	2.04497		14.93	3.00794		14.93	4.01126		14.93	5.00788		14.93	6.00822		16.93	7.00414		14.93	8.00834
28.88	0.0156589		14.94	1.01416		14.94	2.04677		14.94	3.00797		14.94	4.01101		14.94	5.00783		14.94	6.00807		16.94	7.00425		14.94	8.00782
28.9	0.0130411		14.95	1.01303		14.95	2.04402		14.95	3.00789		14.95	4.01077		14.95	5.00761		14.95	6.00813		16.95	7.00436		14.95	8.00777
28.92	0.00921255		14.96	1.0149		14.96	2.04648		14.96	3.00767		14.96	4.01103		14.96	5.00747		14.96	6.00795		16.96	7.00448		14.96	8.00751
28.94	0.00620833		14.97	1.0145		14.97	2.04765		14.97	3.00744		14.97	4.01116		14.97	5.0075		14.97	6.00771		16.97	7.00445		14.97	8.0074
28.96	0.00428025		14.98	1.01271		14.98	2.04767		14.98	3.00743		14.98	4.01109		14.98	5.00731		14.98	6.00751		16.98	7.00439		14.98	8.00729
28.98	0.00314668		14.99	1.0128		14.99	2.04839		14.99	3.00734		14.99	4.01046		14.99	5.0071		14.99	6.00734		16.99	7.00442		14.99	8.00739
29	0.00250321		15	1.01464		15	2.04081		15	3.00732		15	4.01032		15	5.00707		15	6.00748		17	7.00421		15	8.00733
29.02	0.00214349		15.01	1.0135		15.01	2.03733		15.01	3.00715		15.01	4.01023		15.01	5.00708		15.01	6.00739		17.01	7.00423		15.01	8.00713
29.04	0.00196158		15.02	1.01089		15.02	2.04151		15.02	3.007		15.02	4.00996		15.02	5.00705		15.02	6.00699		17.02	7.00447		15.02	8.00705
29.06	0.00192066		15.03	1.01341		15.03	2.04442		15.03	3.00725		15.03	4.01		15.03	5.00714		15.03	6.00673		17.03	7.00412		15.03	8.00692
29.08	0.00201716		15.04	1.01455		15.04	2.04595		15.04	3.00725		15.04	4.01007		15.04	5.00693		15.04	6.00696		17.04	7.004		15.04	8.0067
29.1	0.00227764		15.05	1.01346		15.05	2.03796		15.05	3.00717		15.05	4.00976		15.05	5.00671		15.05	6.00701		17.05	7.00405		15.05	8.00673
29.12	0.00266036		15.06	1.01378		15.06	2.04166		15.06	3.00701		15.06	4.00937		15.06	5.00671		15.06	6.0069		17.06	7.00404		15.06	8.00662
29.14	0.00294692		15.07	1.01491		15.07	2.04295		15.07	3.0069		15.07	4.00914		15.07	5.00661		15.07	6.00682		17.07	7.00437		15.07	8.00653
29.16	0.00285209		15.08	1.01351		15.08	2.03775		15.08	3.00681		15.08	4.00938		15.08	5.00655		15.08	6.00675		17.08	7.00443		15.08	8.00642
29.18	0.0025322		15.09	1.01311		15.09	2.04022		15.09	3.00684		15.09	4.00931		15.09	5.00645		15.09	6.00663		17.09	7.0043		15.09	8.00624
29.2	0.00228327		15.1	1.01383		15.1	2.04186		15.1	3.00689		15.1	4.0089		15.1	5.00634		15.1	6.00659		17.1	7.00426		15.1	8.00622
29.22	0.00219475		15.11	1.01467		15.11	2.04297		15.11	3.00669		15.11	4.0093		15.11	5.00652		15.11	6.00663		17.11	7.00402		15.11	8.00627
29.24	0.00226222		15.12	1.01276		15.12	2.04151		15.12	3.00671		15.12	4.00915		15.12	5.0064		15.12	6.00645		17.12	7.0042		15.12	8.00625
29.26	0.00248854		15.13	1.01314		15.13	2.03798		15.13	3.00686		15.13	4.00863		15.13	5.00606		15.13	6.00642		17.13	7.00429		15.13	8.00632
29.28	0.00286741		15.14	1.01017		15.14	2.04159		15.14	3.0067		15.14	4.00905		15.14	5.00612		15.14	6.0066		17.14	7.00398		15.14	8.0062
29.3	0.00341179		15.15	1.01135		15.15	2.0414		15.15	3.00644		15.15	4.00874		15.15	5.00614		15.15	6.00648		17.15	7.00368		15.15	8.00586
29.32	0.00442783		15.16	1.0135		15.16	2.03847		15.16	3.00647		15.16	4.00863		15.16	5.00601		15.16	6.00656		17.16	7.00396		15.16	8.00585
29.34	0.0061287		15.17	1.0131		15.17	2.03766		15.17	3.00634		15.17	4.00864		15.17	5.00593		15.17	6.00655		17.17	7.00416		15.17	8.00607
29.36	0.00890193		15.18	1.01376		15.18	2.03855		15.18	3.00655		15.18	4.00857		15.18	5.00607		15.18	6.00627		17.18	7.00411		15.18	8.006
29.38	0.0130277		15.19	1.01368		15.19	2.0323		15.19	3.0066		15.19	4.00844		15.19	5.00604		15.19	6.00614		17.19	7.00413		15.19	8.00595
29.4	0.0178607		15.2	1.01522		15.2	2.03005		15.2	3.00642		15.2	4.00849		15.2	5.00604		15.2	6.00605		17.2	7.00403		15.2	8.00582
29.42	0.0204441		15.21	1.01339		15.21	2.03551		15.21	3.0063		15.21	4.0084		15.21	5.00607		15.21	6.00602		17.21	7.00382		15.21	8.00586
29.44	0.01859		15.22	1.01247		15.22	2.04034		15.22	3.00628		15.22	4.00844		15.22	5.00582		15.22	6.00599		17.22	7.00376		15.22	8.00573
29.46	0.0153471		15.23	1.01051		15.23	2.04038		15.23	3.00628		15.23	4.00835		15.23	5.00584		15.23	6.00596		17.23	7.00373		15.23	8.00576
29.48	0.0137221		15.24	1.01		15.24	2.04231		15.24	3.00627		15.24	4.00809		15.24	5.00581		15.24	6.00602		17.24	7.00379		15.24	8.00556
29.5	0.0144313		15.25	1.01126		15.25	2.04121		15.25	3.00615		15.25	4.00791		15.25	5.00564		15.25	6.00616		17.25	7.00365		15.25	8.0057
29.52	0.0164245		15.26	1.0123		15.26	2.04522		15.26	3.00596		15.26	4.00807		15.26	5.00594		15.26	6.0061		17.26	7.0037		15.26	8.00582
29.54	0.0170117		15.27	1.01144		15.27	2.045		15.27	3.00593		15.27	4.00813		15.27	5.00589		15.27	6.00602		17.27	7.00405		15.27	8.0056
29.56	0.0144523		15.28	1.01094		15.28	2.04085		15.28	3.0061		15.28	4.0081		15.28	5.00562		15.28	6.00614		17.28	7.00386		15.28	8.00556
29.58	0.0109106		15.29	1.01258		15.29	2.03997		15.29	3.00608		15.29	4.00833		15.29	5.00559		15.29	6.00588		17.29	7.00369		15.29	8.00564
29.6	0.0082285		15.3	1.01313		15.3	2.03943		15.3	3.00594		15.3	4.00793		15.3	5.00562		15.3	6.00588		17.3	7.00354		15.3	8.0056
29.62	0.00666925		15.31	1.0136		15.31	2.03706		15.31	3.00606		15.31	4.0077		15.31	5.00557		15.31	6.00565		17.31	7.00375		15.31	8.00552
29.64	0.00602124		15.32	1.01192		15.32	2.04038		15.32	3.0057		15.32	4.00749		15.32	5.00537		15.32	6.00569		17.32	7.00378		15.32	8.00543
29.66	0.00609621		15.33	1.01127		15.33	2.04344		15.33	3.00585		15.33	4.0076		15.33	5.00549		15.33	6.00563		17.33	7.00368		15.33	8.00539
29.68	0.00688989		15.34	1.01273		15.34	2.03919		15.34	3.00582		15.34	4.00797		15.34	5.0053		15.34	6.00574		17.34	7.00383		15.34	8.00528
29.7	0.0086502		15.35	1.01193		15.35	2.03563		15.35	3.00566		15.35	4.00827		15.35	5.00513		15.35	6.0056		17.35	7.0038		15.35	8.00517
29.72	0.0118759		15.36	1.01295		15.36	2.03992		15.36	3.00552		15.36	4.00786		15.36	5.00509		15.36	6.00562		17.36	7.0039		15.36	8.00508
29.74	0.0171485		15.37	1.01154		15.37	2.04807		15.37	3.0055		15.37	4.00787		15.37	5.00521		15.37	6.00543		17.37	7.00363		15.37	8.0051
29.76	0.0244079		15.38	1.01483		15.38	2.0497		15.38	3.00526		15.38	4.008		15.38	5.00522		15.38	6.00512		17.38	7.00368		15.38	8.00493
29.78	0.030926		15.39	1.01141		15.39	2.03896		15.39	3.00543		15.39	4.00754		15.39	5.00519		15.39	6.00523		17.39	7.00391		15.39	8.00501
29.8	0.0317059		15.4	1.01179		15.4	2.03528		15.4	3.00549		15.4	4.00723		15.4	5.00522		15.4	6.00538		17.4	7.00431		15.4	8.00491
29.82	0.0269536		15.41	1.01149		15.41	2.03605		15.41	3.00542		15.41	4.00758		15.41	5.0051		15.41	6.00525		17.41	7.00382		15.41	8.00481
29.84	0.020923		15.42	1.01116		15.42	2.03609		15.42	3.00525		15.42	4.0076		15.42	5.00494		15.42	6.00524		17.42	7.0039		15.42	8.00494
29.86	0.0167755		15.43	1.00993		15.43	2.03878		15.43	3.00522		15.43	4.00744		15.43	5.00509		15.43	6.00546		17.43	7.00386		15.43	8.00502
29.88	0.0153942		15.44	1.01045		15.44	2.03501		15.44	3.0052		15.44	4.00728		15.44	5.00493		15.44	6.00528		17.44	7.00381		15.44	8.00481
29.9	0.0159194		15.45	1.0099		15.45	2.03301		15.45	3.00503		15.45	4.00712		15.45	5.00487		15.45	6.00498		17.45	7.00397		15.45	8.00471
29.92	0.0158464		15.46	1.01063		15.46	2.03595		15.46	3.00504		15.46	4.00737		15.46	5.00505		15.46	6.00521		17.46	7.00389		15.46	8.00479
29.94	0.0132465		15.47	1.01265		15.47	2.04083		15.47	3.00511		15.47	4.00715		15.47	5.00502		15.47	6.0051		17.47	7.00383		15.47	8.00479
29.96	0.00968958		15.48	1.01217		15.48	2.04264		15.48	3.00511		15.48	4.0069		15.48	5.00494		15.48	6.00489		17.48	7.00408		15.48	8.00458
29.98	0.00682667		15.49	1.01036		15.49	2.05126		15.49	3.00525		15.49	4.00708		15.49	5.00483		15.49	6.00487		17.49	7.004		15.49	8.00468
30	0.00490619		15.5	1.00965		15.5	2.04036		15.5	3.00509		15.5	4.00701		15.5	5.00476		15.5	6.00499		17.5	7.00406		15.5	8.00462
30.02	0.00369666		15.51	1.00901		15.51	2.02947		15.51	3.00499		15.51	4.00695		15.51	5.00467		15.51	6.00486		17.51	7.00429		15.51	8.0046
30.04	0.00293479		15.52	1.01149		15.52	2.03508		15.52	3.00493		15.52	4.00693		15.52	5.00456		15.52	6.00484		17.52	7.00434		15.52	8.00481
30.06	0.00243243		15.53	1.01317		15.53	2.03335		15.53	3.00494		15.53	4.00675		15.53	5.00429		15.53	6.00484		17.53	7.00431		15.53	8.00441
30.08	0.00208041		15.54	1.00992		15.54	2.03053		15.54	3.005		15.54	4.0064		15.54	5.00436		15.54	6.00463		17.54	7.00426		15.54	8.00428
30.1	0.00182133		15.55	1.01166		15.55	2.03384		15.55	3.00497		15.55	4.00674		15.55	5.00464		15.55	6.00446		17.55	7.00463		15.55	8.0042
30.12	0.0016246		15.56	1.01081		15.56	2.03825		15.56	3.00484		15.56	4.00673		15.56	5.00441		15.56	6.00442		17.56	7.0044		15.56	8.00431
30.14	0.00147238		15.57	1.01012		15.57	2.03732		15.57	3.00491		15.57	4.00653		15.57	5.00428		15.57	6.00478		17.57	7.00431		15.57	8.00413
30.16	0.00135331		15.58	1.01073		15.58	2.03392		15.58	3.00469		15.58	4.00638		15.58	5.00438		15.58	6.0047		17.58	7.00412		15.58	8.00429
30.18	0.00125975		15.59	1.00755		15.59	2.02865		15.59	3.00477		15.59	4.00665		15.59	5.00444		15.59	6.00453		17.59	7.00447		15.59	8.00423
30.2	0.00118638		15.6	1.00663		15.6	2.03194		15.6	3.00477		15.6	4.00656		15.6	5.00419		15.6	6.00448		17.6	7.00448		15.6	8.00408
30.22	0.00112945		15.61	1.0095		15.61	2.03644		15.61	3.00475		15.61	4.00656		15.61	5.0041		15.61	6.00487		17.61	7.00456		15.61	8.00428
30.24	0.00108628		15.62	1.01046		15.62	2.04006		15.62	3.00458		15.62	4.00655		15.62	5.0042		15.62	6.005		17.62	7.00464		15.62	8.004
30.26	0.00105496		15.63	1.01152		15.63	2.04037		15.63	3.00462		15.63	4.00676		15.63	5.00438		15.63	6.0045		17.63	7.00458		15.63	8.00411
30.28	0.00103417		15.64	1.01025		15.64	2.03787		15.64	3.00462		15.64	4.00671		15.64	5.00438		15.64	6.00449		17.64	7.00464		15.64	8.00413
30.3	0.00104505		15.65	1.00886		15.65	2.03654		15.65	3.00455		15.65	4.00667		15.65	5.00436		15.65	6.00442		17.65	7.00475		15.65	8.00422
30.32	0.00104368		15.66	1.00831		15.66	2.03242		15.66	3.00441		15.66	4.00617		15.66	5.00422		15.66	6.00418		17.66	7.00502		15.66	8.00412
30.34	0.00103662		15.67	1.00954		15.67	2.03201		15.67	3.00455		15.67	4.00651		15.67	5.00423		15.67	6.00437		17.67	7.00542		15.67	8.00391
30.36	0.00105375		15.68	1.01062		15.68	2.03439		15.68	3.00466		15.68	4.00641		15.68	5.0042		15.68	6.00445		17.68	7.00538		15.68	8.00401
30.38	0.00108045		15.69	1.01073		15.69	2.03353		15.69	3.00446		15.69	4.00638		15.69	5.00406		15.69	6.00409		17.69	7.00541		15.69	8.00404
30.4	0.00111751		15.7	1.00964		15.7	2.03309		15.7	3.00431		15.7	4.0064		15.7	5.00409		15.7	6.00415		17.7	7.00536		15.7	8.00398
30.42	0.00116615		15.71	1.01126		15.71	2.03425		15.71	3.00438		15.71	4.00614		15.71	5.00401		15.71	6.00411		17.71	7.00557		15.71	8.00383
30.44	0.00122812		15.72	1.01055		15.72	2.03263		15.72	3.00455		15.72	4.00596		15.72	5.00412		15.72	6.00408		17.72	7.00593		15.72	8.00379
30.46	0.00130586		15.73	1.01		15.73	2.03744		15.73	3.0044		15.73	4.00608		15.73	5.00405		15.73	6.00427		17.73	7.00588		15.73	8.00389
30.48	0.00140276		15.74	1.01095		15.74	2.03496		15.74	3.00444		15.74	4.0061		15.74	5.00395		15.74	6.00421		17.74	7.00611		15.74	8.00383
30.5	0.00152359		15.75	1.01216		15.75	2.03536		15.75	3.00447		15.75	4.00634		15.75	5.00403		15.75	6.00402		17.75	7.00613		15.75	8.00387
30.52	0.00167511		15.76	1.0117		15.76	2.03935		15.76	3.00427		15.76	4.0059		15.76	5.004		15.76	6.00404		17.76	7.00605		15.76	8.00393
30.54	0.00186726		15.77	1.00814		15.77	2.03604		15.77	3.00445		15.77	4.00598		15.77	5.00384		15.77	6.00403		17.77	7.0064		15.77	8.00395
30.56	0.00211532		15.78	1.00964		15.78	2.03402		15.78	3.00417		15.78	4.00599		15.78	5.00403		15.78	6.00422		17.78	7.00691		15.78	8.00379
30.58	0.00244478		15.79	1.01043		15.79	2.0429		15.79	3.00429		15.79	4.00577		15.79	5.00395		15.79	6.00409		17.79	7.00743		15.79	8.00378
30.6	0.00290281		15.8	1.00864		15.8	2.04037		15.8	3.00435		15.8	4.0059		15.8	5.00378		15.8	6.00406		17.8	7.00801		15.8	8.00362
30.62	0.00357943		15.81	1.00917		15.81	2.03137		15.81	3.00433		15.81	4.00606		15.81	5.0039		15.81	6.00416		17.81	7.00838		15.81	8.00389
30.64	0.00464476		15.82	1.00916		15.82	2.03092		15.82	3.00431		15.82	4.00615		15.82	5.00371		15.82	6.00394		17.82	7.00924		15.82	8.00371
30.66	0.00636038		15.83	1.00941		15.83	2.0301		15.83	3.0041		15.83	4.00591		15.83	5.00384		15.83	6.00389		17.83	7.01007		15.83	8.00375
30.68	0.00898993		15.84	1.00913		15.84	2.04144		15.84	3.00413		15.84	4.00598		15.84	5.0038		15.84	6.00374		17.84	7.01078		15.84	8.00372
30.7	0.0125285		15.85	1.01267		15.85	2.04057		15.85	3.00428		15.85	4.00604		15.85	5.00366		15.85	6.00379		17.85	7.0117		15.85	8.00368
30.72	0.0157167		15.86	1.01156		15.86	2.0332		15.86	3.00408		15.86	4.00571		15.86	5.00367		15.86	6.00398		17.86	7.01312		15.86	8.00372
30.74	0.0160304		15.87	1.01209		15.87	2.03275		15.87	3.00408		15.87	4.00574		15.87	5.00355		15.87	6.00402		17.87	7.01432		15.87	8.00364
30.76	0.0138212		15.88	1.01207		15.88	2.04125		15.88	3.00423		15.88	4.006		15.88	5.00377		15.88	6.00406		17.88	7.01544		15.88	8.00364
30.78	0.0117447		15.89	1.01178		15.89	2.03389		15.89	3.00421		15.89	4.00582		15.89	5.00389		15.89	6.00403		17.89	7.01704		15.89	8.00368
30.8	0.0110054		15.9	1.01067		15.9	2.03019		15.9	3.00406		15.9	4.00596		15.9	5.00377		15.9	6.00386		17.9	7.01872		15.9	8.0036
30.82	0.0118876		15.91	1.01011		15.91	2.03136		15.91	3.00412		15.91	4.00591		15.91	5.00381		15.91	6.0037		17.91	7.02059		15.91	8.00362
30.84	0.0147715		15.92	1.01132		15.92	2.03253		15.92	3.00409		15.92	4.00568		15.92	5.00386		15.92	6.00378		17.92	7.02219		15.92	8.00371
30.86	0.0205337		15.93	1.01035		15.93	2.03492		15.93	3.0041		15.93	4.00557		15.93	5.00381		15.93	6.00365		17.93	7.024		15.93	8.00352
30.88	0.0304799		15.94	1.00952		15.94	2.04215		15.94	3.00391		15.94	4.00544		15.94	5.00363		15.94	6.00377		17.94	7.02615		15.94	8.00345
30.9	0.0455414		15.95	1.01113		15.95	2.03729		15.95	3.00388		15.95	4.00579		15.95	5.00369		15.95	6.00382		17.95	7.02878		15.95	8.00347
30.92	0.0628224		15.96	1.00949		15.96	2.03561		15.96	3.00392		15.96	4.00587		15.96	5.00378		15.96	6.00386		17.96	7.03096		15.96	8.00355
30.94	0.0703211		15.97	1.01217		15.97	2.03717		15.97	3.004		15.97	4.00563		15.97	5.00383		15.97	6.00377		17.97	7.03333		15.97	8.00366
30.96	0.0595446		15.98	1.01069		15.98	2.03914		15.98	3.00398		15.98	4.00547		15.98	5.00383		15.98	6.00391		17.98	7.036		15.98	8.0036
30.98	0.0418334		15.99	1.01039		15.99	2.03871		15.99	3.00375		15.99	4.00567		15.99	5.0036		15.99	6.00375		17.99	7.03862		15.99	8.00337
31	0.0274218		16	1.01253		16	2.04507		16	3.00397		16	4.00565		16	5.00367		16	6.00383		18	7.04125		16	8.0035
31.02	0.0179806		16.01	1.01064		16.01	2.04427		16.01	3.00404		16.01	4.00548		16.01	5.00379		16.01	6.00383		18.01	7.04355		16.01	8.00341
31.04	0.0122831		16.02	1.01048		16.02	2.03382		16.02	3.00395		16.02	4.00521		16.02	5.00369		16.02	6.00372		18.02	7.04523		16.02	8.00344
31.06	0.00889346		16.03	1.00912		16.03	2.03248		16.03	3.00387		16.03	4.00539		16.03	5.00351		16.03	6.00376		18.03	7.04868		16.03	8.0036
31.08	0.00678967		16.04	1.00989		16.04	2.03761		16.04	3.00382		16.04	4.00543		16.04	5.00357		16.04	6.0035		18.04	7.05104		16.04	8.00352
31.1	0.0053912		16.05	1.00922		16.05	2.03642		16.05	3.00398		16.05	4.00563		16.05	5.00372		16.05	6.00358		18.05	7.05169		16.05	8.00329
31.12	0.00440342		16.06	1.00933		16.06	2.03796		16.06	3.00398		16.06	4.00576		16.06	5.00339		16.06	6.00349		18.06	7.05181		16.06	8.00356
31.14	0.00367601		16.07	1.01065		16.07	2.03714		16.07	3.00371		16.07	4.00592		16.07	5.00328		16.07	6.00362		18.07	7.05185		16.07	8.0034
31.16	0.00312511		16.08	1.01038		16.08	2.03549		16.08	3.00391		16.08	4.00599		16.08	5.00338		16.08	6.00356		18.08	7.05188		16.08	8.00312
31.18	0.00269919		16.09	1.01116		16.09	2.03186		16.09	3.00378		16.09	4.00533		16.09	5.00344		16.09	6.0035		18.09	7.05035		16.09	8.00316
31.2	0.00236449		16.1	1.00996		16.1	2.03019		16.1	3.00368		16.1	4.00552		16.1	5.00343		16.1	6.00362		18.1	7.04748		16.1	8.00321
31.22	0.00209807		16.11	1.00833		16.11	2.03092		16.11	3.00372		16.11	4.00562		16.11	5.00333		16.11	6.00359		18.11	7.04502		16.11	8.0032
31.24	0.00188395		16.12	1.00962		16.12	2.03168		16.12	3.00365		16.12	4.0056		16.12	5.0034		16.12	6.00345		18.12	7.04213		16.12	8.00322
31.26	0.00168772		16.13	1.00896		16.13	2.03401		16.13	3.00355		16.13	4.00552		16.13	5.00344		16.13	6.00352		18.13	7.03862		16.13	8.00316
31.28	0.00154085		16.14	1.00907		16.14	2.03991		16.14	3.00366		16.14	4.00543		16.14	5.00336		16.14	6.00349		18.14	7.03513		16.14	8.00308
31.3	0.00142799		16.15	1.00945		16.15	2.03486		16.15	3.00372		16.15	4.00555		16.15	5.00334		16.15	6.00346		18.15	7.03138		16.15	8.00303
31.32	0.00133759		16.16	1.0105		16.16	2.02883		16.16	3.00366		16.16	4.00545		16.16	5.00335		16.16	6.00348		18.16	7.02744		16.16	8.00315
31.34	0.00126854		16.17	1.00866		16.17	2.03692		16.17	3.00352		16.17	4.00527		16.17	5.00341		16.17	6.0035		18.17	7.02394		16.17	8.00293
31.36	0.00121473		16.18	1.01006		16.18	2.03782		16.18	3.00357		16.18	4.0052		16.18	5.00322		16.18	6.00352		18.18	7.02117		16.18	8.00298
31.38	0.00116562		16.19	1.01112		16.19	2.03779		16.19	3.00363		16.19	4.00528		16.19	5.00315		16.19	6.00343		18.19	7.01894		16.19	8.00305
31.4	0.00114329		16.2	1.01021		16.2	2.03266		16.2	3.0035		16.2	4.00521		16.2	5.0032		16.2	6.00332		18.2	7.01667		16.2	8.00304
31.42	0.00113628		16.21	1.00899		16.21	2.03485		16.21	3.0036		16.21	4.00513		16.21	5.00311		16.21	6.00335		18.21	7.01491		16.21	8.00308
31.44	0.00114543		16.22	1.00777		16.22	2.03486		16.22	3.00366		16.22	4.00503		16.22	5.00318		16.22	6.00335		18.22	7.01312		16.22	8.00301
31.46	0.00117249		16.23	1.0093		16.23	2.03988		16.23	3.00367		16.23	4.00515		16.23	5.00298		16.23	6.00343		18.23	7.01139		16.23	8.00308
31.48	0.00122034		16.24	1.00958		16.24	2.04073		16.24	3.00347		16.24	4.00516		16.24	5.00311		16.24	6.00351		18.24	7.01042		16.24	8.00297
31.5	0.00129348		16.25	1.01023		16.25	2.04225		16.25	3.00354		16.25	4.00526		16.25	5.00309		16.25	6.00335		18.25	7.00979		16.25	8.00289
31.52	0.00139869		16.26	1.00775		16.26	2.03061		16.26	3.00348		16.26	4.00498		16.26	5.00313		16.26	6.00328		18.26	7.00913		16.26	8.00295
31.54	0.00154628		16.27	1.0065		16.27	2.03221		16.27	3.00343		16.27	4.00513		16.27	5.00318		16.27	6.00335		18.27	7.00846		16.27	8.00296
31.56	0.00175229		16.28	1.01023		16.28	2.03725		16.28	3.00353		16.28	4.00478		16.28	5.0032		16.28	6.0032		18.28	7.0083		16.28	8.00294
31.58	0.0020431		16.29	1.0107		16.29	2.03424		16.29	3.00356		16.29	4.00471		16.29	5.00313		16.29	6.00317		18.29	7.00824		16.29	8.00288
31.6	0.00246638		16.3	1.01057		16.3	2.03952		16.3	3.0034		16.3	4.00506		16.3	5.00313		16.3	6.00326		18.3	7.00739		16.3	8.00297
31.62	0.00311589		16.31	1.01081		16.31	2.04078		16.31	3.00346		16.31	4.00489		16.31	5.00314		16.31	6.00336		18.31	7.0071		16.31	8.00286
31.64	0.00417674		16.32	1.01028		16.32	2.03499		16.32	3.00358		16.32	4.00459		16.32	5.00309		16.32	6.00328		18.32	7.0071		16.32	8.00302
31.66	0.0059747		16.33	1.00883		16.33	2.03478		16.33	3.00349		16.33	4.00504		16.33	5.00301		16.33	6.00324		18.33	7.00693		16.33	8.00312
31.68	0.00896704		16.34	1.00813		16.34	2.03397		16.34	3.00341		16.34	4.00527		16.34	5.00306		16.34	6.00328		18.34	7.00674		16.34	8.00285
31.7	0.013538		16.35	1.00835		16.35	2.0339		16.35	3.00344		16.35	4.005		16.35	5.00298		16.35	6.00331		18.35	7.00657		16.35	8.00277
31.72	0.0191545		16.36	1.00719		16.36	2.03233		16.36	3.00348		16.36	4.00518		16.36	5.00304		16.36	6.00329		18.36	7.00668		16.36	8.00267
31.74	0.0225357		16.37	1.00881		16.37	2.02995		16.37	3.00337		16.37	4.0052		16.37	5.00292		16.37	6.00331		18.37	7.00687		16.37	8.00265
31.76	0.0200852		16.38	1.01039		16.38	2.0348		16.38	3.00327		16.38	4.00505		16.38	5.00286		16.38	6.0032		18.38	7.00656		16.38	8.0028
31.78	0.0145311		16.39	1.00927		16.39	2.04216		16.39	3.00318		16.39	4.0049		16.39	5.003		16.39	6.00306		18.39	7.00621		16.39	8.00283
31.8	0.00967857		16.4	1.01165		16.4	2.0298		16.4	3.00342		16.4	4.00489		16.4	5.00301		16.4	6.003		18.4	7.00636		16.4	8.00275
31.82	0.00642225		16.41	1.0089		16.41	2.03616		16.41	3.00323		16.41	4.00457		16.41	5.00292		16.41	6.00308		18.41	7.00646		16.41	8.00276
31.84	0.00445039		16.42	1.00879		16.42	2.03446		16.42	3.00323		16.42	4.00471		16.42	5.0029		16.42	6.00307		18.42	7.00624		16.42	8.00261
31.86	0.00336147		16.43	1.00737		16.43	2.04004		16.43	3.00316		16.43	4.00475		16.43	5.00296		16.43	6.00305		18.43	7.00619		16.43	8.00265
31.88	0.00267383		16.44	1.01049		16.44	2.03642		16.44	3.00311		16.44	4.00486		16.44	5.00286		16.44	6.00292		18.44	7.00577		16.44	8.0028
31.9	0.00224672		16.45	1.00932		16.45	2.03888		16.45	3.00328		16.45	4.00502		16.45	5.00287		16.45	6.00294		18.45	7.00593		16.45	8.00276
31.92	0.00197768		16.46	1.00621		16.46	2.03365		16.46	3.00332		16.46	4.00501		16.46	5.0029		16.46	6.00284		18.46	7.00587		16.46	8.00266
31.94	0.0018194		16.47	1.00849		16.47	2.03755		16.47	3.00332		16.47	4.00476		16.47	5.00287		16.47	6.00296		18.47	7.00573		16.47	8.00261
31.96	0.0017533		16.48	1.00755		16.48	2.02862		16.48	3.00304		16.48	4.00482		16.48	5.00283		16.48	6.00305		18.48	7.00597		16.48	8.00261
31.98	0.00178165		16.49	1.00927		16.49	2.02972		16.49	3.00306		16.49	4.00496		16.49	5.00286		16.49	6.00295		18.49	7.00614		16.49	8.00267
32	0.00193277		16.5	1.00807		16.5	2.02937		16.5	3.00308		16.5	4.00471		16.5	5.0028		16.5	6.00286		18.5	7.00625		16.5	8.00272
32.02	0.00227602		16.51	1.00737		16.51	2.03119		16.51	3.00309		16.51	4.00472		16.51	5.00282		16.51	6.00294		18.51	7.00609		16.51	8.0026
32.04	0.00293531		16.52	1.00796		16.52	2.03386		16.52	3.00319		16.52	4.00464		16.52	5.00278		16.52	6.00293		18.52	7.00588		16.52	8.00262
32.06	0.0040921		16.53	1.00659		16.53	2.03618		16.53	3.00323		16.53	4.00458		16.53	5.00265		16.53	6.00293		18.53	7.00623		16.53	8.00267
32.08	0.00580251		16.54	1.00563		16.54	2.03474		16.54	3.00326		16.54	4.00479		16.54	5.00271		16.54	6.00283		18.54	7.00647		16.54	8.00265
32.1	0.00770068		16.55	1.00784		16.55	2.0279		16.55	3.00324		16.55	4.00479		16.55	5.00281		16.55	6.00278		18.55	7.00633		16.55	8.00282
32.12	0.0083703		16.56	1.00805		16.56	2.02644		16.56	3.00308		16.56	4.00474		16.56	5.00274		16.56	6.0028		18.56	7.00668		16.56	8.00255
32.14	0.00708854		16.57	1.00767		16.57	2.03045		16.57	3.00295		16.57	4.0047		16.57	5.0027		16.57	6.003		18.57	7.00682		16.57	8.00248
32.16	0.00508211		16.58	1.00776		16.58	2.03209		16.58	3.00301		16.58	4.00465		16.58	5.00271		16.58	6.00302		18.58	7.00685		16.58	8.00258
32.18	0.00349135		16.59	1.00676		16.59	2.02729		16.59	3.00305		16.59	4.00462		16.59	5.00277		16.59	6.0028		18.59	7.00674		16.59	8.00264
32.2	0.00245565		16.6	1.00744		16.6	2.03333		16.6	3.00311		16.6	4.00515		16.6	5.00272		16.6	6.00292		18.6	7.00703		16.6	8.00256
32.22	0.00181836		16.61	1.00821		16.61	2.03545		16.61	3.00303		16.61	4.00448		16.61	5.00266		16.61	6.00298		18.61	7.00713		16.61	8.00243
32.24	0.00144442		16.62	1.00948		16.62	2.03661		16.62	3.00302		16.62	4.00437		16.62	5.00261		16.62	6.00292		18.62	7.00743		16.62	8.00265
32.26	0.0012104		16.63	1.00853		16.63	2.03292		16.63	3.00292		16.63	4.00474		16.63	5.00263		16.63	6.00285		18.63	7.00762		16.63	8.00264
32.28	0.00105398		16.64	1.00648		16.64	2.03122		16.64	3.00293		16.64	4.00486		16.64	5.00259		16.64	6.00278		18.64	7.00805		16.64	8.00252
32.3	0.000943621		16.65	1.0086		16.65	2.0252		16.65	3.00308		16.65	4.00461		16.65	5.00261		16.65	6.00277		18.65	7.00853		16.65	8.00255
32.32	0.000863133		16.66	1.00932		16.66	2.02817		16.66	3.00297		16.66	4.00459		16.66	5.00252		16.66	6.0027		18.66	7.00881		16.66	8.00261
32.34	0.000803401		16.67	1.00785		16.67	2.03787		16.67	3.00303		16.67	4.0044		16.67	5.00259		16.67	6.00253		18.67	7.00941		16.67	8.00263
32.36	0.000758794		16.68	1.00739		16.68	2.03651		16.68	3.00295		16.68	4.00453		16.68	5.00262		16.68	6.00251		18.68	7.01016		16.68	8.00258
32.38	0.000725623		16.69	1.00773		16.69	2.03416		16.69	3.00298		16.69	4.00456		16.69	5.00258		16.69	6.00266		18.69	7.01074		16.69	8.0024
32.4	0.000634158		16.7	1.00909		16.7	2.03473		16.7	3.00279		16.7	4.0044		16.7	5.00256		16.7	6.00278		18.7	7.01131		16.7	8.00249
32.42	0.000618968		16.71	1.00669		16.71	2.0318		16.71	3.00283		16.71	4.00442		16.71	5.00255		16.71	6.00275		18.71	7.01206		16.71	8.00255
32.44	0.000609766		16.72	1.00715		16.72	2.0305		16.72	3.00274		16.72	4.00438		16.72	5.00251		16.72	6.00264		18.72	7.01275		16.72	8.00252
32.46	0.000617915		16.73	1.00962		16.73	2.02419		16.73	3.0028		16.73	4.00445		16.73	5.00237		16.73	6.0026		18.73	7.01381		16.73	8.00237
32.48	0.000618943		16.74	1.00743		16.74	2.02999		16.74	3.00278		16.74	4.00424		16.74	5.00245		16.74	6.00252		18.74	7.01473		16.74	8.0022
32.5	0.00062441		16.75	1.00801		16.75	2.03541		16.75	3.00282		16.75	4.00429		16.75	5.00255		16.75	6.00255		18.75	7.01608		16.75	8.00229
32.52	0.000634255		16.76	1.01024		16.76	2.03531		16.76	3.0029		16.76	4.00425		16.76	5.00247		16.76	6.00268		18.76	7.01751		16.76	8.0023
32.54	0.000648633		16.77	1.00828		16.77	2.03452		16.77	3.00274		16.77	4.00446		16.77	5.0025		16.77	6.00262		18.77	7.01882		16.77	8.00227
32.56	0.00070753		16.78	1.00704		16.78	2.03734		16.78	3.0026		16.78	4.00442		16.78	5.00249		16.78	6.00254		18.78	7.0201		16.78	8.00216
32.58	0.000733593		16.79	1.00806		16.79	2.03965		16.79	3.00269		16.79	4.00422		16.79	5.00233		16.79	6.00247		18.79	7.02247		16.79	8.00206
32.6	0.000766501		16.8	1.00799		16.8	2.03251		16.8	3.0027		16.8	4.00448		16.8	5.00237		16.8	6.00257		18.8	7.02455		16.8	8.00209
32.62	0.000808142		16.81	1.00724		16.81	2.03309		16.81	3.0026		16.81	4.00435		16.81	5.00243		16.81	6.00257		18.81	7.02614		16.81	8.00223
32.64	0.000861759		16.82	1.00815		16.82	2.03528		16.82	3.00267		16.82	4.00444		16.82	5.00241		16.82	6.00242		18.82	7.02823		16.82	8.00233
32.66	0.000933437		16.83	1.00917		16.83	2.03178		16.83	3.00276		16.83	4.00426		16.83	5.00241		16.83	6.00256		18.83	7.03047		16.83	8.00233
32.68	0.00103526		16.84	1.0091		16.84	2.03762		16.84	3.00273		16.84	4.00422		16.84	5.00237		16.84	6.00256		18.84	7.03269		16.84	8.00234
32.7	0.00119002		16.85	1.0098		16.85	2.03762		16.85	3.0027		16.85	4.00425		16.85	5.00233		16.85	6.0024		18.85	7.03575		16.85	8.00215
32.72	0.00143428		16.86	1.00923		16.86	2.03002		16.86	3.00261		16.86	4.00431		16.86	5.00235		16.86	6.00237		18.86	7.03919		16.86	8.00217
32.74	0.00181149		16.87	1.00749		16.87	2.02982		16.87	3.0026		16.87	4.0042		16.87	5.00224		16.87	6.00253		18.87	7.04212		16.87	8.00217
32.76	0.0023342		16.88	1.00724		16.88	2.03052		16.88	3.00259		16.88	4.00413		16.88	5.00232		16.88	6.00247		18.88	7.04488		16.88	8.00226
32.78	0.00285475		16.89	1.00758		16.89	2.0266		16.89	3.00273		16.89	4.00423		16.89	5.0022		16.89	6.00235		18.89	7.04754		16.89	8.0022
32.8	0.0029785		16.9	1.00615		16.9	2.02736		16.9	3.00266		16.9	4.00447		16.9	5.00217		16.9	6.00254		18.9	7.05135		16.9	8.00222
32.82	0.00261968		16.91	1.00807		16.91	2.02704		16.91	3.0026		16.91	4.00449		16.91	5.0022		16.91	6.00244		18.91	7.05414		16.91	8.00221
32.84	0.00217854		16.92	1.00641		16.92	2.02911		16.92	3.00251		16.92	4.00437		16.92	5.00223		16.92	6.00237		18.92	7.05703		16.92	8.00211
32.86	0.00187273		16.93	1.00578		16.93	2.0303		16.93	3.00257		16.93	4.00413		16.93	5.00221		16.93	6.00239		18.93	7.06051		16.93	8.00202
32.88	0.00171365		16.94	1.00705		16.94	2.03247		16.94	3.00254		16.94	4.00419		16.94	5.0023		16.94	6.00234		18.94	7.06345		16.94	8.00211
32.9	0.00166165		16.95	1.01023		16.95	2.03543		16.95	3.00259		16.95	4.0043		16.95	5.00227		16.95	6.00239		18.95	7.06647		16.95	8.00224
32.92	0.00167927		16.96	1.01045		16.96	2.03737		16.96	3.00258		16.96	4.00433		16.96	5.00218		16.96	6.0024		18.96	7.06961		16.96	8.00225
32.94	0.00174291		16.97	1.00735		16.97	2.03322		16.97	3.00255		16.97	4.0044		16.97	5.00221		16.97	6.00245		18.97	7.07256		16.97	8.00225
32.96	0.00184133		16.98	1.00603		16.98	2.02684		16.98	3.00253		16.98	4.0044		16.98	5.00217		16.98	6.00244		18.98	7.07421		16.98	8.00218
32.98	0.00197108		16.99	1.00723		16.99	2.02599		16.99	3.00257		16.99	4.00454		16.99	5.00211		16.99	6.00224		18.99	7.07637		16.99	8.00211
33	0.00213312		17	1.00803		17	2.02628		17	3.00261		17	4.00491		17	5.00219		17	6.00217		19	7.0771		17	8.00197
33.02	0.0023314		17.01	1.00737		17.01	2.02521		17.01	3.00252		17.01	4.00465		17.01	5.0022		17.01	6.00222		19.01	7.0774		17.01	8.00202
33.04	0.00257261		17.02	1.00824		17.02	2.03107		17.02	3.00236		17.02	4.00427		17.02	5.00208		17.02	6.00228		19.02	7.07762		17.02	8.00204
33.06	0.00286667		17.03	1.00866		17.03	2.03186		17.03	3.00244		17.03	4.00407		17.03	5.00206		17.03	6.0024		19.03	7.0766		17.03	8.00204
33.08	0.00322782		17.04	1.00738		17.04	2.0329		17.04	3.00243		17.04	4.00391		17.04	5.0021		17.04	6.00229		19.04	7.07509		17.04	8.00216
33.1	0.00367651		17.05	1.0069		17.05	2.0312		17.05	3.00243		17.05	4.00416		17.05	5.00212		17.05	6.00223		19.05	7.07235		17.05	8.00213
33.12	0.00424258		17.06	1.00757		17.06	2.03416		17.06	3.00258		17.06	4.00434		17.06	5.00212		17.06	6.00232		19.06	7.06969		17.06	8.00192
33.14	0.00497082		17.07	1.00926		17.07	2.03578		17.07	3.00255		17.07	4.00442		17.07	5.00203		17.07	6.00221		19.07	7.06602		17.07	8.00191
33.16	0.00593151		17.08	1.0102		17.08	2.02958		17.08	3.00242		17.08	4.00448		17.08	5.00201		17.08	6.00215		19.08	7.06107		17.08	8.0021
33.18	0.00724332		17.09	1.01096		17.09	2.02796		17.09	3.00241		17.09	4.00456		17.09	5.00207		17.09	6.00219		19.09	7.05667		17.09	8.00203
33.2	0.00910505		17.1	1.00808		17.1	2.02714		17.1	3.0024		17.1	4.00434		17.1	5.00207		17.1	6.00225		19.1	7.05275		17.1	8.00195
33.22	0.0119892		17.11	1.00805		17.11	2.02669		17.11	3.00247		17.11	4.00427		17.11	5.00212		17.11	6.00216		19.11	7.04769		17.11	8.00195
33.24	0.016667		17.12	1.0091		17.12	2.03946		17.12	3.00254		17.12	4.00441		17.12	5.00213		17.12	6.00212		19.12	7.0432		17.12	8.00191
33.26	0.0244094		17.13	1.00732		17.13	2.03363		17.13	3.00248		17.13	4.00458		17.13	5.00221		17.13	6.0021		19.13	7.03925		17.13	8.00194
33.28	0.0366961		17.14	1.0076		17.14	2.02916		17.14	3.0024		17.14	4.00458		17.14	5.00226		17.14	6.00221		19.14	7.03552		17.14	8.002
33.3	0.0537261		17.15	1.00752		17.15	2.02671		17.15	3.00229		17.15	4.00471		17.15	5.00218		17.15	6.00217		19.15	7.03206		17.15	8.00206
33.32	0.0696808		17.16	1.00633		17.16	2.03062		17.16	3.00228		17.16	4.00476		17.16	5.00214		17.16	6.00205		19.16	7.02892		17.16	8.00193
33.34	0.0709201		17.17	1.00714		17.17	2.03338		17.17	3.00233		17.17	4.00473		17.17	5.00211		17.17	6.00219		19.17	7.02639		17.17	8.00186
33.36	0.0567735		17.18	1.0064		17.18	2.02702		17.18	3.00241		17.18	4.00475		17.18	5.00208		17.18	6.00234		19.18	7.02439		17.18	8.00193
33.38	0.0410286		17.19	1.00712		17.19	2.02672		17.19	3.00243		17.19	4.00482		17.19	5.00206		17.19	6.0023		19.19	7.02217		17.19	8.00201
33.4	0.0303712		17.2	1.00857		17.2	2.0298		17.2	3.00228		17.2	4.0048		17.2	5.00203		17.2	6.00222		19.2	7.02024		17.2	8.002
33.42	0.0252006		17.21	1.00869		17.21	2.03211		17.21	3.00233		17.21	4.00485		17.21	5.00208		17.21	6.00218		19.21	7.01893		17.21	8.0021
33.44	0.0245943		17.22	1.00752		17.22	2.03193		17.22	3.00235		17.22	4.00492		17.22	5.00214		17.22	6.00214		19.22	7.01768		17.22	8.00195
33.46	0.0277245		17.23	1.00786		17.23	2.02673		17.23	3.00231		17.23	4.00484		17.23	5.00199		17.23	6.00226		19.23	7.01675		17.23	8.00189
33.48	0.0333534		17.24	1.00766		17.24	2.02585		17.24	3.00246		17.24	4.00505		17.24	5.00194		17.24	6.00228		19.24	7.01548		17.24	8.00187
33.5	0.0385716		17.25	1.00602		17.25	2.03021		17.25	3.00244		17.25	4.00536		17.25	5.00198		17.25	6.00216		19.25	7.01481		17.25	8.00189
33.52	0.0422677		17.26	1.00768		17.26	2.03368		17.26	3.00223		17.26	4.00521		17.26	5.00193		17.26	6.00229		19.26	7.01425		17.26	8.0019
33.54	0.0490557		17.27	1.00945		17.27	2.03123		17.27	3.00223		17.27	4.00535		17.27	5.002		17.27	6.00222		19.27	7.01393		17.27	8.00193
33.56	0.062318		17.28	1.00697		17.28	2.03023		17.28	3.00239		17.28	4.00539		17.28	5.00204		17.28	6.00208		19.28	7.01313		17.28	8.00189
33.58	0.0779518		17.29	1.0035		17.29	2.03047		17.29	3.0023		17.29	4.00517		17.29	5.00199		17.29	6.00215		19.29	7.013		17.29	8.00192
33.6	0.081265		17.3	1.0051		17.3	2.02877		17.3	3.00226		17.3	4.00546		17.3	5.00221		17.3	6.00212		19.3	7.01274		17.3	8.00184
33.62	0.0660744		17.31	1.00733		17.31	2.03634		17.31	3.00233		17.31	4.00576		17.31	5.00222		17.31	6.0021		19.31	7.01249		17.31	8.00194
33.64	0.0462728		17.32	1.00787		17.32	2.03643		17.32	3.00245		17.32	4.00588		17.32	5.00203		17.32	6.00233		19.32	7.01218		17.32	8.00185
33.66	0.0310928		17.33	1.00744		17.33	2.03227		17.33	3.00227		17.33	4.00599		17.33	5.00199		17.33	6.00236		19.33	7.01189		17.33	8.00191
33.68	0.0213537		17.34	1.00795		17.34	2.03551		17.34	3.0023		17.34	4.00636		17.34	5.00195		17.34	6.00219		19.34	7.0119		17.34	8.00189
33.7	0.0155468		17.35	1.00596		17.35	2.03687		17.35	3.00239		17.35	4.00629		17.35	5.002		17.35	6.00229		19.35	7.01202		17.35	8.00189
33.72	0.0121416		17.36	1.00697		17.36	2.03728		17.36	3.00229		17.36	4.00637		17.36	5.00209		17.36	6.0024		19.36	7.01201		17.36	8.0019
33.74	0.0101074		17.37	1.00878		17.37	2.03694		17.37	3.00229		17.37	4.00657		17.37	5.00215		17.37	6.00221		19.37	7.01188		17.37	8.00185
33.76	0.00888688		17.38	1.00873		17.38	2.03384		17.38	3.00226		17.38	4.00667		17.38	5.00208		17.38	6.0021		19.38	7.01201		17.38	8.00189
33.78	0.00822283		17.39	1.0088		17.39	2.03113		17.39	3.00236		17.39	4.00685		17.39	5.00204		17.39	6.00223		19.39	7.01243		17.39	8.00187
33.8	0.00802739		17.4	1.0079		17.4	2.03283		17.4	3.00243		17.4	4.0071		17.4	5.00206		17.4	6.00234		19.4	7.01286		17.4	8.00195
33.82	0.00833384		17.41	1.00734		17.41	2.03235		17.41	3.00222		17.41	4.00723		17.41	5.00204		17.41	6.00221		19.41	7.01343		17.41	8.0019
33.84	0.00930348		17.42	1.00683		17.42	2.03757		17.42	3.00216		17.42	4.00745		17.42	5.002		17.42	6.00229		19.42	7.01416		17.42	8.00194
33.86	0.0112436		17.43	1.00744		17.43	2.03447		17.43	3.00214		17.43	4.00765		17.43	5.002		17.43	6.00228		19.43	7.0151		17.43	8.00196
33.88	0.0145774		17.44	1.00873		17.44	2.03534		17.44	3.00215		17.44	4.00797		17.44	5.00201		17.44	6.00217		19.44	7.01621		17.44	8.00192
33.9	0.0195849		17.45	1.00674		17.45	2.03811		17.45	3.00222		17.45	4.00823		17.45	5.00202		17.45	6.00223		19.45	7.01754		17.45	8.00205
33.92	0.0255006		17.46	1.00737		17.46	2.03473		17.46	3.00208		17.46	4.00863		17.46	5.00207		17.46	6.00231		19.46	7.01903		17.46	8.00202
33.94	0.0306988		17.47	1.00802		17.47	2.03625		17.47	3.00217		17.47	4.00883		17.47	5.00206		17.47	6.00237		19.47	7.02082		17.47	8.00186
33.96	0.0363063		17.48	1.00673		17.48	2.04372		17.48	3.00241		17.48	4.00922		17.48	5.00199		17.48	6.00244		19.48	7.02235		17.48	8.00183
33.98	0.0430793		17.49	1.00667		17.49	2.04223		17.49	3.00238		17.49	4.00967		17.49	5.00197		17.49	6.00224		19.49	7.0243		17.49	8.00181
34	0.0449773		17.5	1.00679		17.5	2.05015		17.5	3.00221		17.5	4.00996		17.5	5.00217		17.5	6.00233		19.5	7.02593		17.5	8.00186
34.02	0.0373054		17.51	1.0069		17.51	2.04451		17.51	3.00206		17.51	4.01034		17.51	5.00214		17.51	6.00236		19.51	7.02812		17.51	8.00197
34.04	0.0264054		17.52	1.009		17.52	2.04695		17.52	3.00217		17.52	4.01091		17.52	5.00217		17.52	6.00248		19.52	7.03036		17.52	8.00183
34.06	0.0177678		17.53	1.0067		17.53	2.05388		17.53	3.0023		17.53	4.01167		17.53	5.00213		17.53	6.00252		19.53	7.03253		17.53	8.00184
34.08	0.0121239		17.54	1.00561		17.54	2.05627		17.54	3.00239		17.54	4.01204		17.54	5.0022		17.54	6.0025		19.54	7.03502		17.54	8.00184
34.1	0.00870139		17.55	1.00748		17.55	2.05511		17.55	3.00235		17.55	4.01308		17.55	5.00222		17.55	6.00246		19.55	7.03753		17.55	8.00185
34.12	0.00665585		17.56	1.00716		17.56	2.05425		17.56	3.00216		17.56	4.01444		17.56	5.00214		17.56	6.00246		19.56	7.04026		17.56	8.00196
34.14	0.00540537		17.57	1.00697		17.57	2.06065		17.57	3.00213		17.57	4.01557		17.57	5.0022		17.57	6.00259		19.57	7.04302		17.57	8.00188
34.16	0.00463878		17.58	1.00651		17.58	2.06403		17.58	3.00223		17.58	4.01627		17.58	5.00225		17.58	6.00263		19.58	7.04587		17.58	8.00185
34.18	0.00422806		17.59	1.00677		17.59	2.0565		17.59	3.00222		17.59	4.01717		17.59	5.00217		17.59	6.00266		19.59	7.04827		17.59	8.00189
34.2	0.00415571		17.6	1.00725		17.6	2.05775		17.6	3.00209		17.6	4.01837		17.6	5.00215		17.6	6.00264		19.6	7.05023		17.6	8.00192
34.22	0.00437982		17.61	1.00861		17.61	2.0616		17.61	3.00216		17.61	4.02019		17.61	5.00231		17.61	6.00258		19.61	7.05243		17.61	8.00192
34.24	0.00475756		17.62	1.00713		17.62	2.05554		17.62	3.00235		17.62	4.0222		17.62	5.00239		17.62	6.00271		19.62	7.05455		17.62	8.00189
34.26	0.00478039		17.63	1.00615		17.63	2.05337		17.63	3.00231		17.63	4.0241		17.63	5.00244		17.63	6.00276		19.63	7.05604		17.63	8.00185
34.28	0.00412699		17.64	1.00724		17.64	2.04863		17.64	3.00235		17.64	4.02646		17.64	5.00233		17.64	6.00282		19.64	7.05685		17.64	8.00161
34.3	0.00325988		17.65	1.00674		17.65	2.05675		17.65	3.00227		17.65	4.0286		17.65	5.00241		17.65	6.00291		19.65	7.05694		17.65	8.00171
34.32	0.00255872		17.66	1.00654		17.66	2.0579		17.66	3.00228		17.66	4.03089		17.66	5.00246		17.66	6.00301		19.66	7.05692		17.66	8.00191
34.34	0.00207412		17.67	1.00761		17.67	2.05884		17.67	3.0022		17.67	4.03373		17.67	5.00242		17.67	6.00308		19.67	7.05549		17.67	8.00196
34.36	0.00175516		17.68	1.00688		17.68	2.05637		17.68	3.00226		17.68	4.03644		17.68	5.00237		17.68	6.00299		19.68	7.05346		17.68	8.00207
34.38	0.00153719		17.69	1.00665		17.69	2.04857		17.69	3.00235		17.69	4.04039		17.69	5.00241		17.69	6.00305		19.69	7.05052		17.69	8.00187
34.4	0.00138088		17.7	1.00782		17.7	2.04721		17.7	3.00226		17.7	4.04321		17.7	5.00229		17.7	6.00294		19.7	7.04726		17.7	8.00177
34.42	0.00126213		17.71	1.0083		17.71	2.04264		17.71	3.00236		17.71	4.04613		17.71	5.00235		17.71	6.00309		19.71	7.04329		17.71	8.00188
34.44	0.00116826		17.72	1.01158		17.72	2.04424		17.72	3.00243		17.72	4.05034		17.72	5.00254		17.72	6.0031		19.72	7.03837		17.72	8.00197
34.46	0.00109247		17.73	1.0089		17.73	2.03972		17.73	3.00245		17.73	4.05517		17.73	5.00248		17.73	6.00333		19.73	7.03393		17.73	8.002
34.48	0.00103078		17.74	1.00759		17.74	2.03356		17.74	3.00239		17.74	4.05908		17.74	5.00264		17.74	6.00352		19.74	7.02956		17.74	8.00198
34.5	0.000980684		17.75	1.00821		17.75	2.03918		17.75	3.00226		17.75	4.06293		17.75	5.00275		17.75	6.00361		19.75	7.02592		17.75	8.00196
34.52	0.00094061		17.76	1.00831		17.76	2.04136		17.76	3.00228		17.76	4.06766		17.76	5.00279		17.76	6.00364		19.76	7.0224		17.76	8.00202
34.54	0.000923774		17.77	1.00798		17.77	2.04056		17.77	3.00235		17.77	4.07257		17.77	5.00285		17.77	6.00373		19.77	7.01924		17.77	8.00198
34.56	0.000901947		17.78	1.00836		17.78	2.03785		17.78	3.00239		17.78	4.07767		17.78	5.00282		17.78	6.00392		19.78	7.01656		17.78	8.00204
34.58	0.000889044		17.79	1.0081		17.79	2.0365		17.79	3.00248		17.79	4.08235		17.79	5.00289		17.79	6.00407		19.79	7.01423		17.79	8.00204
34.6	0.000885838		17.8	1.00944		17.8	2.03602		17.8	3.00255		17.8	4.08694		17.8	5.00304		17.8	6.00426		19.8	7.01245		17.8	8.00223
34.62	0.000893947		17.81	1.00963		17.81	2.03691		17.81	3.00244		17.81	4.09088		17.81	5.00312		17.81	6.00429		19.81	7.01104		17.81	8.00223
34.64	0.000916839		17.82	1.00941		17.82	2.03672		17.82	3.00256		17.82	4.09467		17.82	5.00306		17.82	6.00444		19.82	7.00971		17.82	8.00222
34.66	0.000959399		17.83	1.00991		17.83	2.03697		17.83	3.00265		17.83	4.09827		17.83	5.00307		17.83	6.0047		19.83	7.00865		17.83	8.00226
34.68	0.0010332		17.84	1.00945		17.84	2.03445		17.84	3.00278		17.84	4.10112		17.84	5.00321		17.84	6.00485		19.84	7.00801		17.84	8.00224
34.7	0.0011583		17.85	1.00947		17.85	2.03374		17.85	3.00272		17.85	4.10249		17.85	5.00325		17.85	6.00498		19.85	7.00748		17.85	8.00223
34.72	0.00136585		17.86	1.00841		17.86	2.03114		17.86	3.00274		17.86	4.10315		17.86	5.00354		17.86	6.00549		19.86	7.00682		17.86	8.00222
34.74	0.00169066		17.87	1.0091		17.87	2.0282		17.87	3.00278		17.87	4.10255		17.87	5.00357		17.87	6.0058		19.87	7.00644		17.87	8.00227
34.76	0.00213696		17.88	1.00901		17.88	2.03127		17.88	3.0028		17.88	4.09987		17.88	5.00364		17.88	6.00611		19.88	7.00633		17.88	8.00248
34.78	0.00257595		17.89	1.00971		17.89	2.03653		17.89	3.00292		17.89	4.09639		17.89	5.00385		17.89	6.00628		19.89	7.00622		17.89	8.0024
34.8	0.00275715		17.9	1.00876		17.9	2.03504		17.9	3.00303		17.9	4.0927		17.9	5.00412		17.9	6.00711		19.9	7.00586		17.9	8.00238
34.82	0.00268464		17.91	1.00922		17.91	2.03089		17.91	3.00289		17.91	4.08793		17.91	5.00425		17.91	6.00759		19.91	7.00578		17.91	8.00248
34.84	0.00285454		17.92	1.00889		17.92	2.03374		17.92	3.00302		17.92	4.08208		17.92	5.00421		17.92	6.00806		19.92	7.00562		17.92	8.00255
34.86	0.00348485		17.93	1.00977		17.93	2.0327		17.93	3.00321		17.93	4.07669		17.93	5.00437		17.93	6.00859		19.93	7.00548		17.93	8.00257
34.88	0.0047566		17.94	1.01108		17.94	2.03275		17.94	3.00311		17.94	4.07043		17.94	5.00472		17.94	6.00926		19.94	7.00521		17.94	8.00266
34.9	0.00667633		17.95	1.00978		17.95	2.03341		17.95	3.00316		17.95	4.06419		17.95	5.00506		17.95	6.01001		19.95	7.00512		17.95	8.00268
34.92	0.00855123		17.96	1.01101		17.96	2.03192		17.96	3.00315		17.96	4.05862		17.96	5.00531		17.96	6.01094		19.96	7.00509		17.96	8.00265
34.94	0.00869486		17.97	1.01177		17.97	2.03008		17.97	3.00324		17.97	4.05331		17.97	5.00553		17.97	6.01185		19.97	7.00497		17.97	8.00269
34.96	0.0068644		17.98	1.01058		17.98	2.03044		17.98	3.00337		17.98	4.04832		17.98	5.00577		17.98	6.01287		19.98	7.00484		17.98	8.00283
34.98	0.00475834		17.99	1.011		17.99	2.03052		17.99	3.00355		17.99	4.04347		17.99	5.00618		17.99	6.01396		19.99	7.00467		17.99	8.00299
35	0.00320233		18	1.01173		18	2.033		18	3.00368		18	4.03911		18	5.00666		18	6.01512		20	7.0045		18	8.00294
35.02	0.00221756		18.01	1.01057		18.01	2.03371		18.01	3.00378		18.01	4.03527		18.01	5.00714		18.01	6.01647		20.01	7.00442		18.01	8.00306
35.04	0.00162976		18.02	1.01025		18.02	2.03343		18.02	3.00394		18.02	4.03153		18.02	5.00787		18.02	6.01812		20.02	7.00433		18.02	8.00317
35.06	0.00120395		18.03	1.01357		18.03	2.03212		18.03	3.00407		18.03	4.02881		18.03	5.00858		18.03	6.01959		20.03	7.00423		18.03	8.00323
35.08	0.000983007		18.04	1.01203		18.04	2.03034		18.04	3.00421		18.04	4.02615		18.04	5.00918		18.04	6.02112		20.04	7.00406		18.04	8.00332
35.1	0.000834653		18.05	1.01209		18.05	2.0313		18.05	3.00449		18.05	4.02372		18.05	5.00993		18.05	6.02298		20.05	7.00431		18.05	8.00348
35.12	0.000730271		18.06	1.0109		18.06	2.03149		18.06	3.00469		18.06	4.0217		18.06	5.01059		18.06	6.02477		20.06	7.0043		18.06	8.00364
35.14	0.00065568		18.07	1.01204		18.07	2.03581		18.07	3.00504		18.07	4.01978		18.07	5.01162		18.07	6.02652		20.07	7.00429		18.07	8.00381
35.16	0.000600886		18.08	1.01507		18.08	2.03778		18.08	3.00541		18.08	4.01803		18.08	5.01276		18.08	6.02871		20.08	7.00458		18.08	8.0039
35.18	0.000561282		18.09	1.01524		18.09	2.03766		18.09	3.00568		18.09	4.01695		18.09	5.01383		18.09	6.03094		20.09	7.00455		18.09	8.00402
35.2	0.000533417		18.1	1.01518		18.1	2.03357		18.1	3.00589		18.1	4.01582		18.1	5.01512		18.1	6.03294		20.1	7.00456		18.1	8.00414
35.22	0.000515031		18.11	1.01724		18.11	2.02977		18.11	3.00626		18.11	4.01508		18.11	5.01649		18.11	6.03479		20.11	7.00475		18.11	8.00436
35.24	0.000504664		18.12	1.01853		18.12	2.02582		18.12	3.00671		18.12	4.01386		18.12	5.01792		18.12	6.03629		20.12	7.0049		18.12	8.00449
35.26	0.000501431		18.13	1.01775		18.13	2.03228		18.13	3.00694		18.13	4.01288		18.13	5.01918		18.13	6.0382		20.13	7.00526		18.13	8.00469
35.28	0.000504894		18.14	1.02223		18.14	2.03137		18.14	3.00743		18.14	4.01231		18.14	5.0207		18.14	6.04001		20.14	7.00555		18.14	8.0051
35.3	0.000514989		18.15	1.02326		18.15	2.0365		18.15	3.00801		18.15	4.01158		18.15	5.02249		18.15	6.04155		20.15	7.00589		18.15	8.0055
35.32	0.00053201		18.16	1.02287		18.16	2.03655		18.16	3.00864		18.16	4.01088		18.16	5.02399		18.16	6.04276		20.16	7.00634		18.16	8.00577
35.34	0.000556625		18.17	1.02598		18.17	2.03116		18.17	3.00943		18.17	4.01012		18.17	5.02565		18.17	6.04343		20.17	7.00674		18.17	8.00614
35.36	0.000589946		18.18	1.02964		18.18	2.02866		18.18	3.01031		18.18	4.00956		18.18	5.02781		18.18	6.04427		20.18	7.00731		18.18	8.00661
35.38	0.000634093		18.19	1.03245		18.19	2.02959		18.19	3.01124		18.19	4.00929		18.19	5.02965		18.19	6.04443		20.19	7.00786		18.19	8.00706
35.4	0.000678578		18.2	1.03429		18.2	2.03163		18.2	3.012		18.2	4.00914		18.2	5.03142		18.2	6.04392		20.2	7.00866		18.2	8.00762
35.42	0.000751804		18.21	1.0368		18.21	2.02737		18.21	3.01283		18.21	4.00869		18.21	5.03302		18.21	6.04345		20.21	7.00957		18.21	8.00813
35.44	0.000846551		18.22	1.0411		18.22	2.0262		18.22	3.01404		18.22	4.00838		18.22	5.03448		18.22	6.04197		20.22	7.01026		18.22	8.00887
35.46	0.000932263		18.23	1.0458		18.23	2.03009		18.23	3.01551		18.23	4.00827		18.23	5.03619		18.23	6.04028		20.23	7.01089		18.23	8.00975
35.48	0.00109847		18.24	1.04725		18.24	2.0369		18.24	3.01688		18.24	4.00817		18.24	5.03795		18.24	6.03855		20.24	7.01198		18.24	8.01045
35.5	0.00132577		18.25	1.04645		18.25	2.03863		18.25	3.01803		18.25	4.00795		18.25	5.03892		18.25	6.03651		20.25	7.01313		18.25	8.01131
35.52	0.00165092		18.26	1.05371		18.26	2.03782		18.26	3.01946		18.26	4.00775		18.26	5.03924		18.26	6.03419		20.26	7.01401		18.26	8.01204
35.54	0.00214671		18.27	1.0599		18.27	2.03247		18.27	3.02093		18.27	4.00715		18.27	5.03965		18.27	6.03164		20.27	7.01488		18.27	8.01315
35.56	0.00295346		18.28	1.05846		18.28	2.03419		18.28	3.02235		18.28	4.00675		18.28	5.03983		18.28	6.02925		20.28	7.01598		18.28	8.01442
35.58	0.00430536		18.29	1.06165		18.29	2.03591		18.29	3.02403		18.29	4.00659		18.29	5.0401		18.29	6.02701		20.29	7.01699		18.29	8.01592
35.6	0.00650362		18.3	1.06244		18.3	2.03129		18.3	3.02556		18.3	4.00644		18.3	5.03946		18.3	6.02444		20.3	7.01812		18.3	8.01679
35.62	0.00971229		18.31	1.0602		18.31	2.02641		18.31	3.02755		18.31	4.00617		18.31	5.0384		18.31	6.02239		20.31	7.01941		18.31	8.01848
35.64	0.013225		18.32	1.06167		18.32	2.02321		18.32	3.02934		18.32	4.00615		18.32	5.03673		18.32	6.02056		20.32	7.02034		18.32	8.02025
35.66	0.0144937		18.33	1.06092		18.33	2.03085		18.33	3.03086		18.33	4.00606		18.33	5.03495		18.33	6.01874		20.33	7.02099		18.33	8.02159
35.68	0.0121707		18.34	1.06139		18.34	2.03124		18.34	3.03252		18.34	4.00595		18.34	5.03286		18.34	6.01691		20.34	7.02181		18.34	8.02321
35.7	0.00875721		18.35	1.05848		18.35	2.03038		18.35	3.03356		18.35	4.00592		18.35	5.0309		18.35	6.0154		20.35	7.02233		18.35	8.0252
35.72	0.00615994		18.36	1.05513		18.36	2.03415		18.36	3.03458		18.36	4.00596		18.36	5.02869		18.36	6.01397		20.36	7.0224		18.36	8.02672
35.74	0.00466834		18.37	1.05225		18.37	2.03251		18.37	3.03525		18.37	4.00576		18.37	5.02609		18.37	6.01265		20.37	7.02216		18.37	8.02851
35.76	0.00408138		18.38	1.05045		18.38	2.02842		18.38	3.03592		18.38	4.00559		18.38	5.02392		18.38	6.01182		20.38	7.02122		18.38	8.03037
35.78	0.00415165		18.39	1.05188		18.39	2.03216		18.39	3.03623		18.39	4.00558		18.39	5.02184		18.39	6.01095		20.39	7.02047		18.39	8.03221
35.8	0.00454693		18.4	1.04628		18.4	2.04083		18.4	3.03615		18.4	4.00533		18.4	5.01974		18.4	6.01009		20.4	7.01932		18.4	8.03361
35.82	0.00466729		18.41	1.04395		18.41	2.03822		18.41	3.03574		18.41	4.00514		18.41	5.01819		18.41	6.00925		20.41	7.01788		18.41	8.035
35.84	0.00422859		18.42	1.0419		18.42	2.03227		18.42	3.03491		18.42	4.00516		18.42	5.01653		18.42	6.00857		20.42	7.0163		18.42	8.03669
35.86	0.00373544		18.43	1.03861		18.43	2.03091		18.43	3.03399		18.43	4.00509		18.43	5.01507		18.43	6.00808		20.43	7.01476		18.43	8.03769
35.88	0.00361191		18.44	1.0351		18.44	2.03202		18.44	3.03246		18.44	4.00499		18.44	5.0141		18.44	6.00767		20.44	7.01352		18.44	8.03808
35.9	0.00404534		18.45	1.03348		18.45	2.03879		18.45	3.03095		18.45	4.00506		18.45	5.01292		18.45	6.00722		20.45	7.01221		18.45	8.03804
35.92	0.00523056		18.46	1.03176		18.46	2.03895		18.46	3.02921		18.46	4.00516		18.46	5.01163		18.46	6.00665		20.46	7.01071		18.46	8.03807
35.94	0.00741638		18.47	1.02824		18.47	2.04076		18.47	3.02765		18.47	4.00505		18.47	5.01075		18.47	6.00627		20.47	7.00947		18.47	8.0377
35.96	0.01068		18.48	1.02945		18.48	2.03911		18.48	3.02559		18.48	4.00504		18.48	5.01001		18.48	6.00589		20.48	7.00874		18.48	8.03688
35.98	0.0140578		18.49	1.02805		18.49	2.04042		18.49	3.02353		18.49	4.00512		18.49	5.00916		18.49	6.00562		20.49	7.00796		18.49	8.03611
36	0.0147583		18.5	1.02229		18.5	2.03635		18.5	3.02166		18.5	4.00492		18.5	5.00863		18.5	6.00537		20.5	7.00725		18.5	8.03422
36.02	0.0119207		18.51	1.0241		18.51	2.03951		18.51	3.01997		18.51	4.005		18.51	5.00816		18.51	6.00537		20.51	7.00682		18.51	8.03268
36.04	0.00831403		18.52	1.02622		18.52	2.0395		18.52	3.01824		18.52	4.00502		18.52	5.00749		18.52	6.00524		20.52	7.00619		18.52	8.03112
36.06	0.00561647		18.53	1.02366		18.53	2.03634		18.53	3.01675		18.53	4.00503		18.53	5.00697		18.53	6.00508		20.53	7.00581		18.53	8.02891
36.08	0.00394749		18.54	1.01947		18.54	2.04274		18.54	3.01519		18.54	4.00488		18.54	5.00656		18.54	6.00475		20.54	7.00566		18.54	8.02691
36.1	0.00297101		18.55	1.02065		18.55	2.03986		18.55	3.01378		18.55	4.00455		18.55	5.00609		18.55	6.00461		20.55	7.00569		18.55	8.02476
36.12	0.00231083		18.56	1.02098		18.56	2.03946		18.56	3.01267		18.56	4.00467		18.56	5.00578		18.56	6.00447		20.56	7.00548		18.56	8.02285
36.14	0.00179227		18.57	1.02243		18.57	2.03781		18.57	3.01161		18.57	4.0049		18.57	5.00546		18.57	6.00415		20.57	7.00519		18.57	8.02085
36.16	0.00140189		18.58	1.02176		18.58	2.04179		18.58	3.0108		18.58	4.00503		18.58	5.00533		18.58	6.0041		20.58	7.0051		18.58	8.01881
36.18	0.00112173		18.59	1.02458		18.59	2.041		18.59	3.01012		18.59	4.00506		18.59	5.0053		18.59	6.00403		20.59	7.00454		18.59	8.01734
36.2	0.000921821		18.6	1.02417		18.6	2.0438		18.6	3.0095		18.6	4.00495		18.6	5.00496		18.6	6.00392		20.6	7.00439		18.6	8.01607
36.22	0.000776585		18.61	1.02588		18.61	2.04392		18.61	3.00875		18.61	4.0051		18.61	5.0047		18.61	6.00385		20.61	7.00429		18.61	8.01422
36.24	0.00066781		18.62	1.02994		18.62	2.04231		18.62	3.00813		18.62	4.00515		18.62	5.00458		18.62	6.00372		20.62	7.00416		18.62	8.01295
36.26	0.000582566		18.63	1.03311		18.63	2.04108		18.63	3.00784		18.63	4.0052		18.63	5.00453		18.63	6.00361		20.63	7.00388		18.63	8.012
36.28	0.000515759		18.64	1.03598		18.64	2.04697		18.64	3.00752		18.64	4.00529		18.64	5.00441		18.64	6.0035		20.64	7.00348		18.64	8.01114
36.3	0.00046216		18.65	1.04061		18.65	2.05213		18.65	3.00713		18.65	4.0053		18.65	5.00431		18.65	6.00336		20.65	7.00343		18.65	8.01037
36.32	0.000418563		18.66	1.04593		18.66	2.0495		18.66	3.0068		18.66	4.00542		18.66	5.00422		18.66	6.0033		20.66	7.0035		18.66	8.00961
36.34	0.000382955		18.67	1.05044		18.67	2.04403		18.67	3.00662		18.67	4.00542		18.67	5.00407		18.67	6.00328		20.67	7.00339		18.67	8.00908
36.36	0.000353953		18.68	1.05368		18.68	2.04467		18.68	3.00656		18.68	4.00551		18.68	5.00396		18.68	6.00326		20.68	7.00317		18.68	8.00858
36.38	0.000330636		18.69	1.05938		18.69	2.04679		18.69	3.0063		18.69	4.00544		18.69	5.00389		18.69	6.00336		20.69	7.00303		18.69	8.00804
36.4	0.000312471		18.7	1.06427		18.7	2.05122		18.7	3.00604		18.7	4.00547		18.7	5.00391		18.7	6.00333		20.7	7.00307		18.7	8.00752
36.42	0.000291415		18.71	1.0755		18.71	2.05533		18.71	3.00619		18.71	4.00561		18.71	5.00385		18.71	6.00313		20.71	7.00296		18.71	8.00722
36.44	0.000283737		18.72	1.07687		18.72	2.06759		18.72	3.00616		18.72	4.00561		18.72	5.00386		18.72	6.00308		20.72	7.00268		18.72	8.00676
36.46	0.000282358		18.73	1.0794		18.73	2.06542		18.73	3.00607		18.73	4.00568		18.73	5.00388		18.73	6.00323		20.73	7.00238		18.73	8.00641
36.48	0.000289714		18.74	1.08489		18.74	2.06365		18.74	3.00607		18.74	4.00566		18.74	5.0038		18.74	6.00334		20.74	7.00249		18.74	8.00616
36.5	0.000311031		18.75	1.08709		18.75	2.06923		18.75	3.00621		18.75	4.00568		18.75	5.00383		18.75	6.00336		20.75	7.0026		18.75	8.00612
36.52	0.000356098		18.76	1.09021		18.76	2.0749		18.76	3.00645		18.76	4.0058		18.76	5.00414		18.76	6.00347		20.76	7.00232		18.76	8.00607
36.54	0.000439685		18.77	1.0879		18.77	2.07563		18.77	3.00676		18.77	4.00602		18.77	5.0042		18.77	6.00344		20.77	7.00227		18.77	8.0059
36.56	0.000576766		18.78	1.08252		18.78	2.08154		18.78	3.00712		18.78	4.00604		18.78	5.00439		18.78	6.00341		20.78	7.00221		18.78	8.00572
36.58	0.000765009		18.79	1.08031		18.79	2.08242		18.79	3.00757		18.79	4.00607		18.79	5.00465		18.79	6.00354		20.79	7.00214		18.79	8.00572
36.6	0.000909158		18.8	1.07301		18.8	2.08567		18.8	3.00794		18.8	4.00587		18.8	5.00486		18.8	6.00359		20.8	7.00198		18.8	8.00581
36.62	0.00086782		18.81	1.06733		18.81	2.08449		18.81	3.00845		18.81	4.00603		18.81	5.00506		18.81	6.00366		20.81	7.00189		18.81	8.0059
36.64	0.000685526		18.82	1.06183		18.82	2.08311		18.82	3.00907		18.82	4.00628		18.82	5.00541		18.82	6.00387		20.82	7.00192		18.82	8.00611
36.66	0.000508929		18.83	1.0559		18.83	2.07831		18.83	3.00982		18.83	4.00637		18.83	5.00586		18.83	6.00408		20.83	7.00207		18.83	8.00628
36.68	0.000388465		18.84	1.04914		18.84	2.07373		18.84	3.01074		18.84	4.00648		18.84	5.00635		18.84	6.00418		20.84	7.00208		18.84	8.00652
36.7	0.000334971		18.85	1.0441		18.85	2.07454		18.85	3.01166		18.85	4.00641		18.85	5.00681		18.85	6.00431		20.85	7.00198		18.85	8.00679
36.72	0.000303788		18.86	1.04078		18.86	2.06644		18.86	3.01258		18.86	4.00662		18.86	5.00724		18.86	6.00459		20.86	7.00183		18.86	8.00715
36.74	0.000301619		18.87	1.03559		18.87	2.06538		18.87	3.01369		18.87	4.00668		18.87	5.00775		18.87	6.00512		20.87	7.00181		18.87	8.00761
36.76	0.000328095		18.88	1.02889		18.88	2.06338		18.88	3.01496		18.88	4.00664		18.88	5.00853		18.88	6.00545		20.88	7.00167		18.88	8.00807
36.78	0.000388739		18.89	1.02594		18.89	2.05627		18.89	3.01622		18.89	4.00708		18.89	5.00941		18.89	6.00576		20.89	7.00172		18.89	8.00865
36.8	0.000486291		18.9	1.02526		18.9	2.05005		18.9	3.01757		18.9	4.00728		18.9	5.01025		18.9	6.00617		20.9	7.00185		18.9	8.00927
36.82	0.000594241		18.91	1.02328		18.91	2.04548		18.91	3.01915		18.91	4.00751		18.91	5.01126		18.91	6.00661		20.91	7.00182		18.91	8.01004
36.84	0.000627489		18.92	1.01993		18.92	2.04937		18.92	3.02067		18.92	4.00773		18.92	5.01248		18.92	6.0071		20.92	7.00185		18.92	8.01111
36.86	0.000549264		18.93	1.01928		18.93	2.04778		18.93	3.02189		18.93	4.00792		18.93	5.01348		18.93	6.00765		20.93	7.0019		18.93	8.01198
36.88	0.000443794		18.94	1.01891		18.94	2.04534		18.94	3.0235		18.94	4.00803		18.94	5.0147		18.94	6.00858		20.94	7.00187		18.94	8.01297
36.9	0.000369626		18.95	1.0173		18.95	2.04656		18.95	3.02497		18.95	4.00837		18.95	5.01578		18.95	6.00957		20.95	7.00185		18.95	8.01384
36.92	0.000335201		18.96	1.01661		18.96	2.04333		18.96	3.02626		18.96	4.00897		18.96	5.01706		18.96	6.0104		20.96	7.00179		18.96	8.01519
36.94	0.000336901		18.97	1.01577		18.97	2.04095		18.97	3.02716		18.97	4.00931		18.97	5.01847		18.97	6.0114		20.97	7.00185		18.97	8.01636
36.96	0.000385002		18.98	1.01415		18.98	2.04363		18.98	3.02825		18.98	4.00959		18.98	5.01989		18.98	6.0124		20.98	7.00181		18.98	8.01789
36.98	0.000474079		18.99	1.0148		18.99	2.04583		18.99	3.02925		18.99	4.00984		18.99	5.02153		18.99	6.01329		20.99	7.00187		18.99	8.01923
37	0.000637648		19	1.01629		19	2.04284		19	3.0294		19	4.01054		19	5.0228		19	6.01433		21	7.00175		19	8.02079
37.02	0.000902392		19.01	1.01605		19.01	2.04052		19.01	3.02975		19.01	4.01139		19.01	5.02412		19.01	6.01595		21.01	7.0018		19.01	8.02231
37.04	0.00125566		19.02	1.01532		19.02	2.03539		19.02	3.02964		19.02	4.01231		19.02	5.02536		19.02	6.0171		21.02	7.00195		19.02	8.02372
37.06	0.00153234		19.03	1.01451		19.03	2.03547		19.03	3.02905		19.03	4.01315		19.03	5.02664		19.03	6.01829		21.03	7.002		19.03	8.02509
37.08	0.00145734		19.04	1.01395		19.04	2.03833		19.04	3.02757		19.04	4.0146		19.04	5.0277		19.04	6.01972		21.04	7.00188		19.04	8.0264
37.1	0.00111319		19.05	1.01347		19.05	2.03928		19.05	3.02612		19.05	4.01554		19.05	5.02881		19.05	6.0214		21.05	7.00182		19.05	8.02739
37.12	0.000762847		19.06	1.01149		19.06	2.03878		19.06	3.02447		19.06	4.01668		19.06	5.02951		19.06	6.02294		21.06	7.00193		19.06	8.02806
37.14	0.000527704		19.07	1.00967		19.07	2.03722		19.07	3.02271		19.07	4.0182		19.07	5.02995		19.07	6.02437		21.07	7.00196		19.07	8.02879
37.16	0.00038256		19.08	1.01125		19.08	2.03322		19.08	3.02047		19.08	4.01979		19.08	5.02996		19.08	6.02576		21.08	7.002		19.08	8.0289
37.18	0.000301252		19.09	1.01207		19.09	2.02889		19.09	3.01809		19.09	4.0215		19.09	5.02927		19.09	6.02683		21.09	7.0021		19.09	8.02859
37.2	0.000249955		19.1	1.01167		19.1	2.02739		19.1	3.01596		19.1	4.02369		19.1	5.02836		19.1	6.02805		21.1	7.00226		19.1	8.028
37.22	0.00021751		19.11	1.01033		19.11	2.03438		19.11	3.01389		19.11	4.026		19.11	5.02704		19.11	6.02884		21.11	7.0026		19.11	8.02699
37.24	0.000195817		19.12	1.00925		19.12	2.03832		19.12	3.0121		19.12	4.02836		19.12	5.02521		19.12	6.02996		21.12	7.00262		19.12	8.0258
37.26	0.000180812		19.13	1.0082		19.13	2.03472		19.13	3.01078		19.13	4.03065		19.13	5.0234		19.13	6.03057		21.13	7.00263		19.13	8.02409
37.28	0.000167696		19.14	1.00851		19.14	2.03463		19.14	3.00931		19.14	4.03308		19.14	5.02106		19.14	6.03117		21.14	7.00275		19.14	8.02203
37.3	0.000160529		19.15	1.00875		19.15	2.0352		19.15	3.00792		19.15	4.03606		19.15	5.01881		19.15	6.03073		21.15	7.0027		19.15	8.01954
37.32	0.000156885		19.16	1.00822		19.16	2.02896		19.16	3.00702		19.16	4.0399		19.16	5.01675		19.16	6.02967		21.16	7.00276		19.16	8.01735
37.34	0.000154079		19.17	1.01118		19.17	2.03041		19.17	3.00605		19.17	4.04308		19.17	5.01483		19.17	6.02886		21.17	7.00298		19.17	8.0152
37.36	0.000152813		19.18	1.01291		19.18	2.02943		19.18	3.00545		19.18	4.04682		19.18	5.01266		19.18	6.02778		21.18	7.0031		19.18	8.01319
37.38	0.000152843		19.19	1.01232		19.19	2.0335		19.19	3.00492		19.19	4.05095		19.19	5.01085		19.19	6.02616		21.19	7.00315		19.19	8.01162
37.4	0.000154006		19.2	1.01042		19.2	2.03238		19.2	3.00439		19.2	4.05521		19.2	5.00952		19.2	6.02426		21.2	7.00314		19.2	8.00984
37.42	0.000197782		19.21	1.00837		19.21	2.03682		19.21	3.00408		19.21	4.05948		19.21	5.00812		19.21	6.02204		21.21	7.0034		19.21	8.00853
37.44	0.000202094		19.22	1.00745		19.22	2.03778		19.22	3.0038		19.22	4.06364		19.22	5.00692		19.22	6.01968		21.22	7.00375		19.22	8.00758
37.46	0.000207395		19.23	1.00941		19.23	2.03896		19.23	3.00343		19.23	4.06823		19.23	5.00611		19.23	6.0175		21.23	7.0039		19.23	8.00658
37.48	0.000200171		19.24	1.01067		19.24	2.03717		19.24	3.00318		19.24	4.07239		19.24	5.00533		19.24	6.0153		21.24	7.00401		19.24	8.00578
37.5	0.000207847		19.25	1.01003		19.25	2.03515		19.25	3.00292		19.25	4.07626		19.25	5.00468		19.25	6.01323		21.25	7.00417		19.25	8.00524
37.52	0.00021659		19.26	1.00941		19.26	2.03635		19.26	3.0029		19.26	4.07977		19.26	5.00432		19.26	6.01148		21.26	7.00425		19.26	8.0047
37.54	0.000226482		19.27	1.00893		19.27	2.03763		19.27	3.0028		19.27	4.08277		19.27	5.00395		19.27	6.01		21.27	7.00423		19.27	8.00427
37.56	0.000237632		19.28	1.00882		19.28	2.04326		19.28	3.0027		19.28	4.08513		19.28	5.00371		19.28	6.00862		21.28	7.00433		19.28	8.00392
37.58	0.00025018		19.29	1.00963		19.29	2.04245		19.29	3.00258		19.29	4.08698		19.29	5.00354		19.29	6.00741		21.29	7.00447		19.29	8.00355
37.6	0.00028784		19.3	1.00779		19.3	2.0328		19.3	3.00238		19.3	4.08782		19.3	5.00331		19.3	6.00649		21.3	7.00461		19.3	8.00329
37.62	0.000304444		19.31	1.0066		19.31	2.03356		19.31	3.00222		19.31	4.08693		19.31	5.00302		19.31	6.00579		21.31	7.00479		19.31	8.00311
37.64	0.000323143		19.32	1.00769		19.32	2.03704		19.32	3.00219		19.32	4.0856		19.32	5.00293		19.32	6.00519		21.32	7.00496		19.32	8.00304
37.66	0.000344277		19.33	1.01042		19.33	2.03267		19.33	3.00221		19.33	4.0831		19.33	5.00272		19.33	6.00458		21.33	7.00526		19.33	8.00297
37.68	0.000368276		19.34	1.0088		19.34	2.03107		19.34	3.00226		19.34	4.07916		19.34	5.0026		19.34	6.00417		21.34	7.00543		19.34	8.00276
37.7	0.000395682		19.35	1.00735		19.35	2.03802		19.35	3.00215		19.35	4.07453		19.35	5.00248		19.35	6.00399		21.35	7.00543		19.35	8.0026
37.72	0.000427187		19.36	1.00747		19.36	2.0399		19.36	3.00206		19.36	4.06901		19.36	5.00232		19.36	6.00364		21.36	7.00555		19.36	8.0025
37.74	0.000463689		19.37	1.00641		19.37	2.03446		19.37	3.00202		19.37	4.06332		19.37	5.0022		19.37	6.00338		21.37	7.00578		19.37	8.00241
37.76	0.000506365		19.38	1.00828		19.38	2.03303		19.38	3.00202		19.38	4.05714		19.38	5.00221		19.38	6.00322		21.38	7.00606		19.38	8.00236
37.78	0.000556786		19.39	1.00943		19.39	2.03389		19.39	3.00197		19.39	4.05091		19.39	5.00222		19.39	6.00304		21.39	7.00636		19.39	8.00227
37.8	0.000617095		19.4	1.0093		19.4	2.03173		19.4	3.00193		19.4	4.04522		19.4	5.00214		19.4	6.0029		21.4	7.00658		19.4	8.00215
37.82	0.00069028		19.41	1.01082		19.41	2.03281		19.41	3.00182		19.41	4.03985		19.41	5.00214		19.41	6.00289		21.41	7.00679		19.41	8.00218
37.84	0.000783266		19.42	1.0107		19.42	2.03684		19.42	3.00181		19.42	4.03486		19.42	5.00208		19.42	6.00269		21.42	7.00687		19.42	8.00216
37.86	0.00089736		19.43	1.01023		19.43	2.03501		19.43	3.00185		19.43	4.03101		19.43	5.00204		19.43	6.00248		21.43	7.00697		19.43	8.00207
37.88	0.00104573		19.44	1.00889		19.44	2.03379		19.44	3.0018		19.44	4.02729		19.44	5.00195		19.44	6.00242		21.44	7.00709		19.44	8.00204
37.9	0.00124739		19.45	1.00874		19.45	2.03131		19.45	3.00166		19.45	4.02374		19.45	5.00187		19.45	6.0024		21.45	7.00722		19.45	8.00193
37.92	0.00155105		19.46	1.009		19.46	2.03316		19.46	3.00165		19.46	4.02097		19.46	5.0019		19.46	6.00243		21.46	7.00742		19.46	8.00188
37.94	0.00199346		19.47	1.00897		19.47	2.03559		19.47	3.00161		19.47	4.01855		19.47	5.00185		19.47	6.00238		21.47	7.00758		19.47	8.0019
37.96	0.0026806		19.48	1.00946		19.48	2.03477		19.48	3.00154		19.48	4.01663		19.48	5.00176		19.48	6.00221		21.48	7.00756		19.48	8.00186
37.98	0.00371649		19.49	1.00972		19.49	2.03327		19.49	3.00156		19.49	4.0148		19.49	5.00167		19.49	6.00206		21.49	7.00753		19.49	8.00179
38	0.00509078		19.5	1.01001		19.5	2.03422		19.5	3.00164		19.5	4.01344		19.5	5.00164		19.5	6.00198		21.5	7.00742		19.5	8.00174
38.02	0.0063961		19.51	1.00929		19.51	2.03542		19.51	3.00162		19.51	4.01245		19.51	5.00164		19.51	6.00186		21.51	7.00742		19.51	8.00176
38.04	0.00701711		19.52	1.00902		19.52	2.03278		19.52	3.0016		19.52	4.01133		19.52	5.00165		19.52	6.00183		21.52	7.00765		19.52	8.00167
38.06	0.00748768		19.53	1.00946		19.53	2.03101		19.53	3.00157		19.53	4.01031		19.53	5.00154		19.53	6.00187		21.53	7.00742		19.53	8.00158
38.08	0.0089124		19.54	1.00951		19.54	2.03283		19.54	3.00145		19.54	4.0095		19.54	5.00151		19.54	6.00186		21.54	7.00718		19.54	8.00164
38.1	0.0117573		19.55	1.0093		19.55	2.03247		19.55	3.00144		19.55	4.00886		19.55	5.00149		19.55	6.00184		21.55	7.00732		19.55	8.00164
38.12	0.0153217		19.56	1.00888		19.56	2.02923		19.56	3.00135		19.56	4.00828		19.56	5.00145		19.56	6.00178		21.56	7.00738		19.56	8.00164
38.14	0.0167886		19.57	1.00762		19.57	2.03267		19.57	3.00139		19.57	4.00799		19.57	5.0014		19.57	6.00166		21.57	7.00716		19.57	8.00166
38.16	0.0142332		19.58	1.00889		19.58	2.03703		19.58	3.00144		19.58	4.00777		19.58	5.00144		19.58	6.00157		21.58	7.00682		19.58	8.00159
38.18	0.0102172		19.59	1.00893		19.59	2.03174		19.59	3.00139		19.59	4.00761		19.59	5.00148		19.59	6.00155		21.59	7.00672		19.59	8.00172
38.2	0.00700387		19.6	1.009		19.6	2.03114		19.6	3.0015		19.6	4.00739		19.6	5.00143		19.6	6.00161		21.6	7.00694		19.6	8.00169
38.22	0.00494019		19.61	1.01013		19.61	2.03556		19.61	3.00159		19.61	4.00679		19.61	5.00143		19.61	6.00158		21.61	7.00693		19.61	8.0017
38.24	0.00375008		19.62	1.0097		19.62	2.03429		19.62	3.00152		19.62	4.00661		19.62	5.00138		19.62	6.00159		21.62	7.00672		19.62	8.00159
38.26	0.00311717		19.63	1.01038		19.63	2.03312		19.63	3.0015		19.63	4.00643		19.63	5.00133		19.63	6.00154		21.63	7.00663		19.63	8.00161
38.28	0.00282783		19.64	1.00984		19.64	2.03301		19.64	3.00147		19.64	4.00631		19.64	5.00123		19.64	6.00147		21.64	7.00665		19.64	8.00155
38.3	0.00278391		19.65	1.00996		19.65	2.03196		19.65	3.00147		19.65	4.00596		19.65	5.00122		19.65	6.00147		21.65	7.00665		19.65	8.00153
38.32	0.00298531		19.66	1.00976		19.66	2.03313		19.66	3.00153		19.66	4.00573		19.66	5.00129		19.66	6.0015		21.66	7.00686		19.66	8.00152
38.34	0.00351867		19.67	1.00868		19.67	2.03623		19.67	3.00169		19.67	4.00578		19.67	5.00132		19.67	6.00146		21.67	7.00712		19.67	8.00156
38.36	0.00454898		19.68	1.00938		19.68	2.03404		19.68	3.00172		19.68	4.0056		19.68	5.00133		19.68	6.00136		21.68	7.00723		19.68	8.0016
38.38	0.00625903		19.69	1.01052		19.69	2.02958		19.69	3.00171		19.69	4.00557		19.69	5.0013		19.69	6.00141		21.69	7.00736		19.69	8.00157
38.4	0.00860143		19.7	1.01027		19.7	2.02838		19.7	3.00165		19.7	4.00545		19.7	5.00131		19.7	6.00139		21.7	7.00737		19.7	8.00157
38.42	0.0105764		19.71	1.0087		19.71	2.03016		19.71	3.0016		19.71	4.00526		19.71	5.00134		19.71	6.00132		21.71	7.00747		19.71	8.00158
38.44	0.0103225		19.72	1.01009		19.72	2.03206		19.72	3.00161		19.72	4.00505		19.72	5.00141		19.72	6.00136		21.72	7.00786		19.72	8.00163
38.46	0.00818725		19.73	1.01102		19.73	2.03302		19.73	3.00165		19.73	4.00498		19.73	5.00141		19.73	6.00139		21.73	7.00837		19.73	8.00161
38.48	0.00604847		19.74	1.01137		19.74	2.03216		19.74	3.00177		19.74	4.00483		19.74	5.00142		19.74	6.00133		21.74	7.00891		19.74	8.00159
38.5	0.00463234		19.75	1.01128		19.75	2.03101		19.75	3.00182		19.75	4.00482		19.75	5.00148		19.75	6.00138		21.75	7.0093		19.75	8.00162
38.52	0.00392896		19.76	1.0113		19.76	2.03403		19.76	3.00189		19.76	4.00478		19.76	5.00156		19.76	6.00133		21.76	7.00957		19.76	8.00163
38.54	0.00381153		19.77	1.00979		19.77	2.03776		19.77	3.00186		19.77	4.00477		19.77	5.00148		19.77	6.00133		21.77	7.01011		19.77	8.0016
38.56	0.00419696		19.78	1.00853		19.78	2.03639		19.78	3.00188		19.78	4.0047		19.78	5.00149		19.78	6.00136		21.78	7.0107		19.78	8.00167
38.58	0.00504587		19.79	1.0087		19.79	2.03325		19.79	3.00187		19.79	4.0044		19.79	5.00142		19.79	6.00144		21.79	7.01138		19.79	8.00175
38.6	0.00615762		19.8	1.01013		19.8	2.0296		19.8	3.00185		19.8	4.0042		19.8	5.00146		19.8	6.00153		21.8	7.01229		19.8	8.00185
38.62	0.00683824		19.81	1.01026		19.81	2.03133		19.81	3.00197		19.81	4.00442		19.81	5.00161		19.81	6.00149		21.81	7.01329		19.81	8.00182
38.64	0.00641983		19.82	1.00961		19.82	2.03463		19.82	3.00197		19.82	4.00446		19.82	5.00166		19.82	6.00151		21.82	7.01416		19.82	8.00175
38.66	0.00550161		19.83	1.01035		19.83	2.03597		19.83	3.00202		19.83	4.00465		19.83	5.00158		19.83	6.00161		21.83	7.01495		19.83	8.00175
38.68	0.00485021		19.84	1.01036		19.84	2.03488		19.84	3.00214		19.84	4.00464		19.84	5.00165		19.84	6.00159		21.84	7.01601		19.84	8.00178
38.7	0.00466668		19.85	1.00827		19.85	2.03287		19.85	3.00211		19.85	4.00442		19.85	5.00171		19.85	6.00155		21.85	7.01741		19.85	8.00183
38.72	0.00494441		19.86	1.00821		19.86	2.03254		19.86	3.00205		19.86	4.00437		19.86	5.00177		19.86	6.00155		21.86	7.01838		19.86	8.00186
38.74	0.0056798		19.87	1.01023		19.87	2.03211		19.87	3.00214		19.87	4.00434		19.87	5.00174		19.87	6.00159		21.87	7.01965		19.87	8.00188
38.76	0.00692524		19.88	1.01158		19.88	2.03617		19.88	3.00228		19.88	4.00437		19.88	5.00189		19.88	6.00173		21.88	7.02161		19.88	8.00201
38.78	0.00877408		19.89	1.01115		19.89	2.03828		19.89	3.00232		19.89	4.00433		19.89	5.00203		19.89	6.00181		21.89	7.02363		19.89	8.00206
38.8	0.0114811		19.9	1.01232		19.9	2.03721		19.9	3.00229		19.9	4.00428		19.9	5.00199		19.9	6.00184		21.9	7.02576		19.9	8.00199
38.82	0.0158872		19.91	1.01303		19.91	2.03621		19.91	3.00237		19.91	4.00427		19.91	5.00197		19.91	6.00184		21.91	7.02771		19.91	8.00203
38.84	0.0231428		19.92	1.01351		19.92	2.0355		19.92	3.00244		19.92	4.00418		19.92	5.00199		19.92	6.00181		21.92	7.02973		19.92	8.00219
38.86	0.0335735		19.93	1.01509		19.93	2.03653		19.93	3.00248		19.93	4.00417		19.93	5.00206		19.93	6.00182		21.93	7.03209		19.93	8.00226
38.88	0.0439206		19.94	1.01555		19.94	2.03476		19.94	3.00264		19.94	4.00423		19.94	5.00212		19.94	6.00186		21.94	7.03467		19.94	8.00229
38.9	0.0456446		19.95	1.01534		19.95	2.03312		19.95	3.00276		19.95	4.00425		19.95	5.00211		19.95	6.00191		21.95	7.03764		19.95	8.00233
38.92	0.0373491		19.96	1.01327		19.96	2.03405		19.96	3.00282		19.96	4.00421		19.96	5.00223		19.96	6.0019		21.96	7.04074		19.96	8.00239
38.94	0.0278047		19.97	1.01247		19.97	2.03278		19.97	3.00283		19.97	4.00428		19.97	5.00236		19.97	6.00194		21.97	7.04386		19.97	8.00239
38.96	0.0219297		19.98	1.0128		19.98	2.03555		19.98	3.00294		19.98	4.00422		19.98	5.00233		19.98	6.00202		21.98	7.04709		19.98	8.0024
38.98	0.0204069		19.99	1.01259		19.99	2.03691		19.99	3.00306		19.99	4.00437		19.99	5.00234		19.99	6.00201		21.99	7.05045		19.99	8.00237
39	0.0226744		20	1.01602		20	2.03417		20	3.00314		20	4.00432		20	5.00245		20	6.00218		22	7.05409		20	8.00252
39.02	0.0268744		20.01	1.01653		20.01	2.03085		20.01	3.00331		20.01	4.00444		20.01	5.00253		20.01	6.00239		22.01	7.0573		20.01	8.00265
39.04	0.0282788		20.02	1.01847		20.02	2.03364		20.02	3.00347		20.02	4.00445		20.02	5.00261		20.02	6.00242		22.02	7.06033		20.02	8.00273
39.06	0.0237685		20.03	1.01907		20.03	2.03782		20.03	3.00356		20.03	4.00467		20.03	5.00259		20.03	6.00241		22.03	7.06344		20.03	8.00287
39.08	0.0171783		20.04	1.01868		20.04	2.03569		20.04	3.00381		20.04	4.00475		20.04	5.00254		20.04	6.00238		22.04	7.06666		20.04	8.00291
39.1	0.0119125		20.05	1.01923		20.05	2.0334		20.05	3.00414		20.05	4.00459		20.05	5.00261		20.05	6.00234		22.05	7.06979		20.05	8.00297
39.12	0.00846756		20.06	1.0218		20.06	2.0347		20.06	3.00422		20.06	4.00444		20.06	5.0028		20.06	6.00253		22.06	7.0728		20.06	8.00309
39.14	0.00642192		20.07	1.02199		20.07	2.03073		20.07	3.00443		20.07	4.0047		20.07	5.00294		20.07	6.00263		22.07	7.07512		20.07	8.00328
39.16	0.00523305		20.08	1.02365		20.08	2.03346		20.08	3.0049		20.08	4.00495		20.08	5.00308		20.08	6.0026		22.08	7.07669		20.08	8.00341
39.18	0.0045831		20.09	1.02585		20.09	2.03756		20.09	3.00524		20.09	4.00509		20.09	5.00325		20.09	6.00268		22.09	7.07787		20.09	8.00346
39.2	0.00430594		20.1	1.02872		20.1	2.04334		20.1	3.00554		20.1	4.00493		20.1	5.00339		20.1	6.00284		22.1	7.07851		20.1	8.00361
39.22	0.00436207		20.11	1.03008		20.11	2.04122		20.11	3.00583		20.11	4.00488		20.11	5.00352		20.11	6.00283		22.11	7.079		20.11	8.00384
39.24	0.00479182		20.12	1.03058		20.12	2.03438		20.12	3.00624		20.12	4.00499		20.12	5.00365		20.12	6.00293		22.12	7.07939		20.12	8.00412
39.26	0.00566562		20.13	1.03562		20.13	2.03274		20.13	3.00684		20.13	4.00535		20.13	5.00375		20.13	6.003		22.13	7.07865		20.13	8.0045
39.28	0.00694975		20.14	1.04135		20.14	2.03562		20.14	3.00739		20.14	4.00542		20.14	5.0038		20.14	6.00308		22.14	7.07718		20.14	8.00474
39.3	0.00836308		20.15	1.04853		20.15	2.0331		20.15	3.00785		20.15	4.00561		20.15	5.00405		20.15	6.0033		22.15	7.07578		20.15	8.00484
39.32	0.0100023		20.16	1.05603		20.16	2.03496		20.16	3.00872		20.16	4.00566		20.16	5.00442		20.16	6.00343		22.16	7.0736		20.16	8.00515
39.34	0.0125302		20.17	1.05918		20.17	2.03639		20.17	3.00966		20.17	4.00565		20.17	5.00469		20.17	6.00351		22.17	7.0705		20.17	8.00551
39.36	0.0155386		20.18	1.06505		20.18	2.03833		20.18	3.0106		20.18	4.00591		20.18	5.00503		20.18	6.00373		22.18	7.06769		20.18	8.00591
39.38	0.0165687		20.19	1.07346		20.19	2.03891		20.19	3.01166		20.19	4.00608		20.19	5.00538		20.19	6.00387		22.19	7.06473		20.19	8.00619
39.4	0.0146198		20.2	1.07915		20.2	2.04026		20.2	3.013		20.2	4.00618		20.2	5.00565		20.2	6.00415		22.2	7.06141		20.2	8.00678
39.42	0.0119036		20.21	1.08947		20.21	2.0416		20.21	3.01454		20.21	4.00621		20.21	5.00595		20.21	6.00444		22.21	7.05855		20.21	8.00749
39.44	0.00932371		20.22	1.09561		20.22	2.0424		20.22	3.01592		20.22	4.00635		20.22	5.00638		20.22	6.00463		22.22	7.05589		20.22	8.00813
39.46	0.00684041		20.23	1.10703		20.23	2.0426		20.23	3.01738		20.23	4.00658		20.23	5.00695		20.23	6.00484		22.23	7.05286		20.23	8.00898
39.48	0.00487619		20.24	1.11818		20.24	2.0414		20.24	3.0192		20.24	4.00684		20.24	5.00754		20.24	6.00501		22.24	7.05036		20.24	8.00983
39.5	0.00354753		20.25	1.12615		20.25	2.03872		20.25	3.02136		20.25	4.00679		20.25	5.00815		20.25	6.00534		22.25	7.0484		20.25	8.01084
39.52	0.00270189		20.26	1.13273		20.26	2.04041		20.26	3.02356		20.26	4.00716		20.26	5.00888		20.26	6.00576		22.26	7.04656		20.26	8.01187
39.54	0.00215784		20.27	1.13592		20.27	2.04061		20.27	3.02566		20.27	4.00748		20.27	5.00968		20.27	6.00607		22.27	7.04553		20.27	8.01307
39.56	0.00179567		20.28	1.14059		20.28	2.03875		20.28	3.0281		20.28	4.00747		20.28	5.01072		20.28	6.00651		22.28	7.04473		20.28	8.01441
39.58	0.00154233		20.29	1.14449		20.29	2.04218		20.29	3.03116		20.29	4.00779		20.29	5.01178		20.29	6.00693		22.29	7.04419		20.29	8.01592
39.6	0.00134217		20.3	1.14196		20.3	2.04374		20.3	3.03415		20.3	4.0081		20.3	5.01284		20.3	6.00748		22.3	7.04412		20.3	8.01759
39.62	0.00120392		20.31	1.13738		20.31	2.04221		20.31	3.037		20.31	4.00824		20.31	5.01396		20.31	6.00811		22.31	7.0442		20.31	8.01944
39.64	0.00109959		20.32	1.13618		20.32	2.04252		20.32	3.04012		20.32	4.00846		20.32	5.0154		20.32	6.00877		22.32	7.0445		20.32	8.02136
39.66	0.00102221		20.33	1.13321		20.33	2.04581		20.33	3.04356		20.33	4.00853		20.33	5.01708		20.33	6.00942		22.33	7.04497		20.33	8.02352
39.68	0.000968405		20.34	1.12585		20.34	2.04542		20.34	3.04686		20.34	4.0087		20.34	5.01894		20.34	6.0101		22.34	7.04535		20.34	8.02588
39.7	0.000937533		20.35	1.1174		20.35	2.0461		20.35	3.04992		20.35	4.00919		20.35	5.02071		20.35	6.01114		22.35	7.04543		20.35	8.02827
39.72	0.000930308		20.36	1.10674		20.36	2.04508		20.36	3.05288		20.36	4.00938		20.36	5.02257		20.36	6.01226		22.36	7.04515		20.36	8.03083
39.74	0.000944816		20.37	1.09814		20.37	2.04314		20.37	3.05573		20.37	4.00939		20.37	5.02487		20.37	6.01346		22.37	7.04445		20.37	8.03377
39.76	0.000966065		20.38	1.08976		20.38	2.04616		20.38	3.05828		20.38	4.01006		20.38	5.02735		20.38	6.01483		22.38	7.04321		20.38	8.03677
39.78	0.000970396		20.39	1.08195		20.39	2.05086		20.39	3.06068		20.39	4.01074		20.39	5.02983		20.39	6.01637		22.39	7.04168		20.39	8.03977
39.8	0.000969159		20.4	1.07386		20.4	2.0499		20.4	3.06241		20.4	4.01102		20.4	5.03241		20.4	6.01773		22.4	7.03965		20.4	8.04272
39.82	0.000994462		20.41	1.06413		20.41	2.04976		20.41	3.06332		20.41	4.01107		20.41	5.0354		20.41	6.0194		22.41	7.0371		20.41	8.04587
39.84	0.00106779		20.42	1.05786		20.42	2.04996		20.42	3.06418		20.42	4.01158		20.42	5.03842		20.42	6.02151		22.42	7.0344		20.42	8.0493
39.86	0.00121198		20.43	1.05242		20.43	2.05598		20.43	3.06413		20.43	4.01214		20.43	5.04143		20.43	6.02373		22.43	7.03147		20.43	8.05221
39.88	0.00146472		20.44	1.04841		20.44	2.06071		20.44	3.06282		20.44	4.0127		20.44	5.04506		20.44	6.02563		22.44	7.02872		20.44	8.05487
39.9	0.00188325		20.45	1.04426		20.45	2.05853		20.45	3.06094		20.45	4.01345		20.45	5.04823		20.45	6.0279		22.45	7.02641		20.45	8.05743
39.92	0.00251869		20.46	1.03859		20.46	2.06085		20.46	3.05853		20.46	4.01378		20.46	5.05131		20.46	6.03074		22.46	7.02396		20.46	8.06
39.94	0.00336448		20.47	1.0349		20.47	2.06567		20.47	3.05528		20.47	4.01454		20.47	5.05461		20.47	6.03345		22.47	7.0216		20.47	8.06157
39.96	0.00425555		20.48	1.03487		20.48	2.06898		20.48	3.05199		20.48	4.01528		20.48	5.05783		20.48	6.03671		22.48	7.01939		20.48	8.06266
39.98	0.00521459		20.49	1.03445		20.49	2.07689		20.49	3.04836		20.49	4.01583		20.49	5.06085		20.49	6.04001		22.49	7.0176		20.49	8.06373
40	0.00608401		20.5	1.03408		20.5	2.07835		20.5	3.04389		20.5	4.01629		20.5	5.06366		20.5	6.04311		22.5	7.01596		20.5	8.06339
40.02	0.00595577		20.51	1.03306		20.51	2.07839		20.51	3.0394		20.51	4.01712		20.51	5.06624		20.51	6.04633		22.51	7.01423		20.51	8.06236
40.04	0.00470055		20.52	1.02912		20.52	2.07977		20.52	3.0353		20.52	4.01836		20.52	5.06821		20.52	6.04983		22.52	7.01286		20.52	8.06082
40.06	0.00332589		20.53	1.02614		20.53	2.08581		20.53	3.03155		20.53	4.01971		20.53	5.06951		20.53	6.05342		22.53	7.01184		20.53	8.05857
40.08	0.00232283		20.54	1.02745		20.54	2.09618		20.54	3.02791		20.54	4.02089		20.54	5.07043		20.54	6.05723		22.54	7.01102		20.54	8.05549
40.1	0.00169716		20.55	1.02738		20.55	2.10361		20.55	3.02459		20.55	4.02216		20.55	5.07049		20.55	6.0606		22.55	7.01047		20.55	8.05183
40.12	0.00132887		20.56	1.02666		20.56	2.10773		20.56	3.02168		20.56	4.02375		20.56	5.06946		20.56	6.06368		22.56	7.01001		20.56	8.04827
40.14	0.00111803		20.57	1.02678		20.57	2.1135		20.57	3.01914		20.57	4.02549		20.57	5.06782		20.57	6.06682		22.57	7.00939		20.57	8.04411
40.16	0.000989364		20.58	1.02712		20.58	2.1153		20.58	3.01671		20.58	4.02733		20.58	5.06548		20.58	6.07001		22.58	7.00876		20.58	8.03953
40.18	0.000911525		20.59	1.02786		20.59	2.12039		20.59	3.01455		20.59	4.0291		20.59	5.0623		20.59	6.07275		22.59	7.0084		20.59	8.03548
40.2	0.000866867		20.6	1.02653		20.6	2.11699		20.6	3.01285		20.6	4.03134		20.6	5.05862		20.6	6.07531		22.6	7.00824		20.6	8.03169
40.22	0.000846655		20.61	1.02845		20.61	2.1205		20.61	3.01161		20.61	4.03374		20.61	5.05452		20.61	6.07691		22.61	7.00798		20.61	8.02795
40.24	0.000846518		20.62	1.03018		20.62	2.1177		20.62	3.01039		20.62	4.03636		20.62	5.05034		20.62	6.0775		22.62	7.00772		20.62	8.02458
40.26	0.000863499		20.63	1.02975		20.63	2.11703		20.63	3.0094		20.63	4.03932		20.63	5.0457		20.63	6.07772		22.63	7.00767		20.63	8.02168
40.28	0.000899705		20.64	1.03207		20.64	2.11219		20.64	3.00856		20.64	4.0433		20.64	5.04129		20.64	6.07682		22.64	7.00769		20.64	8.01895
40.3	0.000955553		20.65	1.03215		20.65	2.11058		20.65	3.00767		20.65	4.04651		20.65	5.03696		20.65	6.07465		22.65	7.00767		20.65	8.01633
40.32	0.00105546		20.66	1.03323		20.66	2.10898		20.66	3.00706		20.66	4.05052		20.66	5.03297		20.66	6.07252		22.66	7.00755		20.66	8.01465
40.34	0.00116354		20.67	1.03285		20.67	2.10851		20.67	3.00662		20.67	4.05488		20.67	5.02916		20.67	6.0699		22.67	7.00736		20.67	8.0133
40.36	0.00130973		20.68	1.03053		20.68	2.099		20.68	3.00625		20.68	4.05913		20.68	5.0256		20.68	6.06646		22.68	7.00725		20.68	8.01176
40.38	0.00146853		20.69	1.02998		20.69	2.09219		20.69	3.00587		20.69	4.06436		20.69	5.02263		20.69	6.06208		22.69	7.00701		20.69	8.01058
40.4	0.00174653		20.7	1.02791		20.7	2.08577		20.7	3.0056		20.7	4.07014		20.7	5.01996		20.7	6.05728		22.7	7.00679		20.7	8.00953
40.42	0.00213906		20.71	1.0257		20.71	2.08663		20.71	3.00525		20.71	4.07574		20.71	5.01772		20.71	6.05261		22.71	7.00666		20.71	8.00871
40.44	0.00270569		20.72	1.02576		20.72	2.08485		20.72	3.00501		20.72	4.08158		20.72	5.0159		20.72	6.04759		22.72	7.00652		20.72	8.00791
40.46	0.00352204		20.73	1.02631		20.73	2.07728		20.73	3.00493		20.73	4.08842		20.73	5.01424		20.73	6.04285		22.73	7.00639		20.73	8.0072
40.48	0.00472949		20.74	1.02505		20.74	2.07435		20.74	3.00471		20.74	4.09617		20.74	5.01273		20.74	6.03838		22.74	7.00624		20.74	8.00683
40.5	0.00664431		20.75	1.02273		20.75	2.06662		20.75	3.00448		20.75	4.10368		20.75	5.0117		20.75	6.03418		22.75	7.00595		20.75	8.00655
40.52	0.00985154		20.76	1.02114		20.76	2.06125		20.76	3.00436		20.76	4.11217		20.76	5.01073		20.76	6.03068		22.76	7.00577		20.76	8.00619
40.54	0.0146697		20.77	1.02128		20.77	2.0644		20.77	3.00429		20.77	4.12115		20.77	5.0098		20.77	6.02725		22.77	7.00566		20.77	8.00575
40.56	0.0201732		20.78	1.0214		20.78	2.05871		20.78	3.00423		20.78	4.12929		20.78	5.00925		20.78	6.02417		22.78	7.00544		20.78	8.00537
40.58	0.0225259		20.79	1.01836		20.79	2.05808		20.79	3.00413		20.79	4.13826		20.79	5.00883		20.79	6.02153		22.79	7.00522		20.79	8.00524
40.6	0.0191117		20.8	1.01786		20.8	2.06596		20.8	3.00393		20.8	4.14817		20.8	5.00841		20.8	6.01926		22.8	7.00503		20.8	8.00514
40.62	0.0135769		20.81	1.01782		20.81	2.06466		20.81	3.00393		20.81	4.15789		20.81	5.00802		20.81	6.01751		22.81	7.00503		20.81	8.00505
40.64	0.00913542		20.82	1.01651		20.82	2.0634		20.82	3.00404		20.82	4.16732		20.82	5.00764		20.82	6.01598		22.82	7.00502		20.82	8.00486
40.66	0.00628636		20.83	1.01584		20.83	2.06625		20.83	3.004		20.83	4.17848		20.83	5.00731		20.83	6.01472		22.83	7.00493		20.83	8.00468
40.68	0.004661		20.84	1.01583		20.84	2.06182		20.84	3.00393		20.84	4.18856		20.84	5.00718		20.84	6.01403		22.84	7.00474		20.84	8.00445
40.7	0.00383636		20.85	1.01565		20.85	2.06467		20.85	3.0039		20.85	4.19748		20.85	5.00696		20.85	6.01335		22.85	7.00477		20.85	8.00435
40.72	0.00355199		20.86	1.01613		20.86	2.07049		20.86	3.00395		20.86	4.20645		20.86	5.0068		20.86	6.01249		22.86	7.00511		20.86	8.00429
40.74	0.0037371		20.87	1.01623		20.87	2.07575		20.87	3.00395		20.87	4.21589		20.87	5.00671		20.87	6.01184		22.87	7.00512		20.87	8.00419
40.76	0.00446368		20.88	1.01595		20.88	2.08049		20.88	3.0039		20.88	4.22355		20.88	5.00665		20.88	6.0117		22.88	7.00525		20.88	8.00424
40.78	0.00585977		20.89	1.01467		20.89	2.0853		20.89	3.00403		20.89	4.22894		20.89	5.00676		20.89	6.01144		22.89	7.00548		20.89	8.0042
40.8	0.00783171		20.9	1.01529		20.9	2.08734		20.9	3.00426		20.9	4.2339		20.9	5.00691		20.9	6.01118		22.9	7.00563		20.9	8.00422
40.82	0.00939893		20.91	1.01636		20.91	2.09193		20.91	3.00423		20.91	4.2372		20.91	5.00695		20.91	6.01113		22.91	7.00597		20.91	8.00417
40.84	0.00890748		20.92	1.01784		20.92	2.10105		20.92	3.00431		20.92	4.2388		20.92	5.00694		20.92	6.01103		22.92	7.00634		20.92	8.00408
40.86	0.00685375		20.93	1.01704		20.93	2.10472		20.93	3.00448		20.93	4.23834		20.93	5.00709		20.93	6.01118		22.93	7.0066		20.93	8.00411
40.88	0.00487447		20.94	1.01517		20.94	2.10116		20.94	3.00463		20.94	4.23542		20.94	5.00728		20.94	6.01155		22.94	7.00704		20.94	8.00409
40.9	0.00355823		20.95	1.01579		20.95	2.10697		20.95	3.00488		20.95	4.23101		20.95	5.00756		20.95	6.012		22.95	7.00765		20.95	8.00402
40.92	0.00286594		20.96	1.01824		20.96	2.11482		20.96	3.00505		20.96	4.22562		20.96	5.00782		20.96	6.01252		22.96	7.00825		20.96	8.00413
40.94	0.00265915		20.97	1.01976		20.97	2.11436		20.97	3.00515		20.97	4.21955		20.97	5.00821		20.97	6.01283		22.97	7.009		20.97	8.00428
40.96	0.00277706		20.98	1.02161		20.98	2.11256		20.98	3.00544		20.98	4.21142		20.98	5.00881		20.98	6.01339		22.98	7.00989		20.98	8.00444
40.98	0.00292075		20.99	1.02122		20.99	2.11253		20.99	3.00575		20.99	4.20275		20.99	5.00929		20.99	6.0142		22.99	7.01093		20.99	8.00471
41	0.00269638		21	1.01873		21	2.10956		21	3.00613		21	4.19467		21	5.0097		21	6.01489		23	7.0122		21	8.00488
41.02	0.00216359		21.01	1.01958		21.01	2.10473		21.01	3.00654		21.01	4.18742		21.01	5.01028		21.01	6.01577		23.01	7.01353		21.01	8.00504
41.04	0.00165963		21.02	1.02248		21.02	2.10806		21.02	3.00688		21.02	4.18024		21.02	5.011		21.02	6.01685		23.02	7.01508		21.02	8.00526
41.06	0.00130292		21.03	1.02256		21.03	2.10014		21.03	3.00737		21.03	4.17377		21.03	5.01178		21.03	6.01783		23.03	7.01702		21.03	8.00542
41.08	0.00107642		21.04	1.02209		21.04	2.09534		21.04	3.00787		21.04	4.16855		21.04	5.01262		21.04	6.0191		23.04	7.01913		21.04	8.00562
41.1	0.000938767		21.05	1.02199		21.05	2.1007		21.05	3.00848		21.05	4.16418		21.05	5.01354		21.05	6.02037		23.05	7.02147		21.05	8.00589
41.12	0.000857751		21.06	1.02139		21.06	2.09325		21.06	3.00909		21.06	4.16057		21.06	5.0145		21.06	6.02164		23.06	7.02372		21.06	8.00629
41.14	0.000829346		21.07	1.02175		21.07	2.08549		21.07	3.00983		21.07	4.15731		21.07	5.01558		21.07	6.02309		23.07	7.02569		21.07	8.00657
41.16	0.000805083		21.08	1.02221		21.08	2.08173		21.08	3.01071		21.08	4.15497		21.08	5.01674		21.08	6.02451		23.08	7.02822		21.08	8.00683
41.18	0.00079952		21.09	1.02218		21.09	2.07759		21.09	3.01151		21.09	4.15237		21.09	5.01795		21.09	6.02588		23.09	7.03162		21.09	8.00722
41.2	0.000811009		21.1	1.02162		21.1	2.06953		21.1	3.01226		21.1	4.14922		21.1	5.0195		21.1	6.02752		23.1	7.03499		21.1	8.00784
41.22	0.000840003		21.11	1.02132		21.11	2.06202		21.11	3.01311		21.11	4.14712		21.11	5.02111		21.11	6.0292		23.11	7.03797		21.11	8.00853
41.24	0.000888801		21.12	1.02088		21.12	2.06792		21.12	3.01426		21.12	4.14528		21.12	5.02265		21.12	6.03071		23.12	7.04131		21.12	8.00929
41.26	0.000962702		21.13	1.01953		21.13	2.06588		21.13	3.01533		21.13	4.14273		21.13	5.02392		21.13	6.03241		23.13	7.04529		21.13	8.00999
41.28	0.00107115		21.14	1.01881		21.14	2.05823		21.14	3.01644		21.14	4.1399		21.14	5.02525		21.14	6.03367		23.14	7.04899		21.14	8.01061
41.3	0.00123285		21.15	1.01935		21.15	2.05433		21.15	3.01744		21.15	4.13772		21.15	5.02667		21.15	6.03517		23.15	7.05241		21.15	8.01146
41.32	0.00148435		21.16	1.01919		21.16	2.0533		21.16	3.01866		21.16	4.13513		21.16	5.02805		21.16	6.03659		23.16	7.05581		21.16	8.01252
41.34	0.00189131		21.17	1.01881		21.17	2.05308		21.17	3.02025		21.17	4.13139		21.17	5.02954		21.17	6.03791		23.17	7.05925		21.17	8.01336
41.36	0.00255241		21.18	1.01877		21.18	2.0536		21.18	3.02172		21.18	4.12758		21.18	5.0308		21.18	6.03908		23.18	7.06263		21.18	8.01409
41.38	0.00357185		21.19	1.01855		21.19	2.04794		21.19	3.02302		21.19	4.12383		21.19	5.03199		21.19	6.04002		23.19	7.06501		21.19	8.01527
41.4	0.00492166		21.2	1.01821		21.2	2.04584		21.2	3.02427		21.2	4.11987		21.2	5.03331		21.2	6.04091		23.2	7.06634		21.2	8.01668
41.42	0.00610636		21.21	1.01829		21.21	2.04739		21.21	3.02555		21.21	4.11614		21.21	5.03446		21.21	6.0422		23.21	7.06739		21.21	8.01794
41.44	0.00643383		21.22	1.01922		21.22	2.04477		21.22	3.02701		21.22	4.11262		21.22	5.03493		21.22	6.04325		23.22	7.06774		21.22	8.01928
41.46	0.00602979		21.23	1.021		21.23	2.04488		21.23	3.02825		21.23	4.10872		21.23	5.03551		21.23	6.04398		23.23	7.06672		21.23	8.02068
41.48	0.0052615		21.24	1.0233		21.24	2.04455		21.24	3.02938		21.24	4.10387		21.24	5.03617		21.24	6.04499		23.24	7.06465		21.24	8.02198
41.5	0.00464629		21.25	1.02408		21.25	2.04128		21.25	3.03046		21.25	4.09821		21.25	5.03705		21.25	6.04607		23.25	7.06134		21.25	8.02329
41.52	0.00463267		21.26	1.02219		21.26	2.04027		21.26	3.03147		21.26	4.09333		21.26	5.03801		21.26	6.04688		23.26	7.05731		21.26	8.02468
41.54	0.00530896		21.27	1.02497		21.27	2.04331		21.27	3.03257		21.27	4.08844		21.27	5.03896		21.27	6.04768		23.27	7.0527		21.27	8.02609
41.56	0.00642486		21.28	1.028		21.28	2.04737		21.28	3.03342		21.28	4.08272		21.28	5.03979		21.28	6.04853		23.28	7.04726		21.28	8.02736
41.58	0.00710751		21.29	1.02825		21.29	2.04924		21.29	3.03409		21.29	4.07701		21.29	5.0405		21.29	6.04916		23.29	7.04239		21.29	8.02899
41.6	0.00661443		21.3	1.03139		21.3	2.04396		21.3	3.03468		21.3	4.07103		21.3	5.04126		21.3	6.04949		23.3	7.03794		21.3	8.03056
41.62	0.00570577		21.31	1.03446		21.31	2.04245		21.31	3.03514		21.31	4.06601		21.31	5.04229		21.31	6.04971		23.31	7.03336		21.31	8.03192
41.64	0.00525409		21.32	1.0357		21.32	2.04258		21.32	3.03572		21.32	4.06102		21.32	5.04329		21.32	6.04975		23.32	7.02929		21.32	8.03293
41.66	0.00559131		21.33	1.03855		21.33	2.04382		21.33	3.0362		21.33	4.05614		21.33	5.04404		21.33	6.04962		23.33	7.02567		21.33	8.03374
41.68	0.00695599		21.34	1.0404		21.34	2.04438		21.34	3.03677		21.34	4.05126		21.34	5.04463		21.34	6.04985		23.34	7.02236		21.34	8.0346
41.7	0.00968548		21.35	1.04641		21.35	2.04123		21.35	3.03743		21.35	4.04686		21.35	5.04534		21.35	6.05004		23.35	7.01959		21.35	8.03531
41.72	0.0140487		21.36	1.05101		21.36	2.04331		21.36	3.03796		21.36	4.04332		21.36	5.04589		21.36	6.04998		23.36	7.01714		21.36	8.03579
41.74	0.0193674		21.37	1.04911		21.37	2.04381		21.37	3.03837		21.37	4.0399		21.37	5.04614		21.37	6.04987		23.37	7.01555		21.37	8.03632
41.76	0.0222829		21.38	1.04916		21.38	2.0407		21.38	3.03903		21.38	4.03657		21.38	5.04622		21.38	6.05017		23.38	7.0142		21.38	8.03709
41.78	0.0196738		21.39	1.05183		21.39	2.04076		21.39	3.03986		21.39	4.03344		21.39	5.04608		21.39	6.05077		23.39	7.01266		21.39	8.03784
41.8	0.01456		21.4	1.05464		21.4	2.04178		21.4	3.04056		21.4	4.03094		21.4	5.04562		21.4	6.05139		23.4	7.01151		21.4	8.03825
41.82	0.0104503		21.41	1.05817		21.41	2.04254		21.41	3.04101		21.41	4.02894		21.41	5.04523		21.41	6.05208		23.41	7.01093		21.41	8.03881
41.84	0.0080919		21.42	1.06126		21.42	2.04295		21.42	3.04148		21.42	4.0275		21.42	5.04521		21.42	6.05273		23.42	7.01041		21.42	8.03953
41.86	0.00702693		21.43	1.06205		21.43	2.03875		21.43	3.04218		21.43	4.02611		21.43	5.04563		21.43	6.05364		23.43	7.00985		21.43	8.04018
41.88	0.00629907		21.44	1.06213		21.44	2.03626		21.44	3.04282		21.44	4.02508		21.44	5.04602		21.44	6.05459		23.44	7.00941		21.44	8.04077
41.9	0.00518884		21.45	1.06149		21.45	2.03744		21.45	3.0431		21.45	4.02432		21.45	5.0465		21.45	6.05547		23.45	7.00923		21.45	8.04125
41.92	0.00402852		21.46	1.06267		21.46	2.03979		21.46	3.04357		21.46	4.0237		21.46	5.04712		21.46	6.05628		23.46	7.00889		21.46	8.04186
41.94	0.00317445		21.47	1.06538		21.47	2.04442		21.47	3.04437		21.47	4.02329		21.47	5.04801		21.47	6.05649		23.47	7.00831		21.47	8.04242
41.96	0.0026675		21.48	1.06469		21.48	2.04508		21.48	3.04488		21.48	4.02288		21.48	5.04903		21.48	6.05622		23.48	7.00787		21.48	8.04306
41.98	0.00245952		21.49	1.06704		21.49	2.04107		21.49	3.04544		21.49	4.02263		21.49	5.05048		21.49	6.05615		23.49	7.00736		21.49	8.04344
42	0.00253527		21.5	1.07011		21.5	2.04061		21.5	3.04692		21.5	4.02252		21.5	5.0515		21.5	6.05634		23.5	7.00685		21.5	8.04394
42.02	0.00292216		21.51	1.07026		21.51	2.0451		21.51	3.04854		21.51	4.02283		21.51	5.05263		21.51	6.05575		23.51	7.00663		21.51	8.04453
42.04	0.00362273		21.52	1.07184		21.52	2.04101		21.52	3.04982		21.52	4.0232		21.52	5.05421		21.52	6.05493		23.52	7.00641		21.52	8.04512
42.06	0.00450983		21.53	1.07507		21.53	2.04067		21.53	3.05145		21.53	4.02349		21.53	5.05547		21.53	6.05412		23.53	7.00606		21.53	8.04562
42.08	0.00488738		21.54	1.07711		21.54	2.0464		21.54	3.05375		21.54	4.0239		21.54	5.05643		21.54	6.0532		23.54	7.0059		21.54	8.04613
42.1	0.00425782		21.55	1.0791		21.55	2.04475		21.55	3.05586		21.55	4.02478		21.55	5.05722		21.55	6.0528		23.55	7.00577		21.55	8.04668
42.12	0.0032431		21.56	1.08075		21.56	2.04123		21.56	3.05774		21.56	4.02558		21.56	5.058		21.56	6.0521		23.56	7.00553		21.56	8.0478
42.14	0.00242627		21.57	1.07944		21.57	2.04239		21.57	3.05979		21.57	4.02651		21.57	5.05835		21.57	6.05107		23.57	7.00514		21.57	8.04908
42.16	0.00190727		21.58	1.07778		21.58	2.04528		21.58	3.06223		21.58	4.02786		21.58	5.0587		21.58	6.05021		23.58	7.00486		21.58	8.05044
42.18	0.00161718		21.59	1.07925		21.59	2.04681		21.59	3.06437		21.59	4.02948		21.59	5.05862		21.59	6.04968		23.59	7.00479		21.59	8.05204
42.2	0.00148216		21.6	1.07957		21.6	2.0475		21.6	3.06561		21.6	4.03121		21.6	5.05813		21.6	6.04938		23.6	7.00475		21.6	8.05369
42.22	0.00145426		21.61	1.07848		21.61	2.04307		21.61	3.06622		21.61	4.03282		21.61	5.05741		21.61	6.04926		23.61	7.00463		21.61	8.05574
42.24	0.00151842		21.62	1.07733		21.62	2.03739		21.62	3.06679		21.62	4.03483		21.62	5.05668		21.62	6.0487		23.62	7.0043		21.62	8.05796
42.26	0.00168646		21.63	1.07669		21.63	2.03652		21.63	3.06676		21.63	4.03728		21.63	5.056		21.63	6.04783		23.63	7.00394		21.63	8.0602
42.28	0.00198481		21.64	1.07596		21.64	2.03647		21.64	3.06596		21.64	4.03959		21.64	5.05499		21.64	6.04701		23.64	7.00368		21.64	8.06254
42.3	0.00242123		21.65	1.07274		21.65	2.03707		21.65	3.06406		21.65	4.04194		21.65	5.05345		21.65	6.04593		23.65	7.00343		21.65	8.0647
42.32	0.00298434		21.66	1.06913		21.66	2.04164		21.66	3.0614		21.66	4.04454		21.66	5.05162		21.66	6.04426		23.66	7.00313		21.66	8.06644
42.34	0.00353962		21.67	1.0622		21.67	2.04372		21.67	3.05824		21.67	4.04713		21.67	5.04969		21.67	6.04224		23.67	7.00301		21.67	8.06755
42.36	0.00395549		21.68	1.0565		21.68	2.04167		21.68	3.05476		21.68	4.05011		21.68	5.04729		21.68	6.03996		23.68	7.00306		21.68	8.06819
42.38	0.00451452		21.69	1.0538		21.69	2.04297		21.69	3.05101		21.69	4.05336		21.69	5.0444		21.69	6.03695		23.69	7.00292		21.69	8.06846
42.4	0.00545754		21.7	1.05146		21.7	2.04508		21.7	3.04676		21.7	4.05714		21.7	5.04119		21.7	6.03365		23.7	7.00271		21.7	8.06804
42.42	0.00641585		21.71	1.04708		21.71	2.04294		21.71	3.04255		21.71	4.06082		21.71	5.0379		21.71	6.03065		23.71	7.00271		21.71	8.06708
42.44	0.00649911		21.72	1.04294		21.72	2.04163		21.72	3.03876		21.72	4.06388		21.72	5.03453		21.72	6.02757		23.72	7.00276		21.72	8.06451
42.46	0.00581007		21.73	1.04092		21.73	2.04615		21.73	3.03489		21.73	4.06684		21.73	5.0311		21.73	6.0243		23.73	7.00272		21.73	8.06125
42.48	0.00531522		21.74	1.03784		21.74	2.04936		21.74	3.0311		21.74	4.06968		21.74	5.02787		21.74	6.02136		23.74	7.00257		21.74	8.05803
42.5	0.00553971		21.75	1.03423		21.75	2.04669		21.75	3.02811		21.75	4.07181		21.75	5.02474		21.75	6.01851		23.75	7.00238		21.75	8.05439
42.52	0.00676243		21.76	1.03319		21.76	2.04467		21.76	3.02538		21.76	4.0734		21.76	5.02153		21.76	6.01608		23.76	7.00235		21.76	8.05019
42.54	0.00930286		21.77	1.03116		21.77	2.04648		21.77	3.02252		21.77	4.07511		21.77	5.01884		21.77	6.01405		23.77	7.00247		21.77	8.0458
42.56	0.0133981		21.78	1.02929		21.78	2.04898		21.78	3.02009		21.78	4.07625		21.78	5.01669		21.78	6.01223		23.78	7.00243		21.78	8.0415
42.58	0.0185609		21.79	1.0299		21.79	2.04865		21.79	3.01815		21.79	4.0756		21.79	5.01459		21.79	6.01076		23.79	7.00234		21.79	8.03731
42.6	0.0223712		21.8	1.02961		21.8	2.04718		21.8	3.0166		21.8	4.07397		21.8	5.01272		21.8	6.00957		23.8	7.00255		21.8	8.03334
42.62	0.0210849		21.81	1.02857		21.81	2.04654		21.81	3.01506		21.81	4.07183		21.81	5.01126		21.81	6.00867		23.81	7.00271		21.81	8.02985
42.64	0.0158437		21.82	1.02821		21.82	2.04899		21.82	3.01364		21.82	4.06886		21.82	5.01011		21.82	6.00787		23.82	7.00267		21.82	8.0269
42.66	0.0107127		21.83	1.03051		21.83	2.05367		21.83	3.01242		21.83	4.06502		21.83	5.0092		21.83	6.00722		23.83	7.00261		21.83	8.02403
42.68	0.00712568		21.84	1.03303		21.84	2.05751		21.84	3.01132		21.84	4.06043		21.84	5.00845		21.84	6.00681		23.84	7.00267		21.84	8.02122
42.7	0.00491137		21.85	1.03288		21.85	2.062		21.85	3.01036		21.85	4.05547		21.85	5.00791		21.85	6.00627		23.85	7.00279		21.85	8.01896
42.72	0.00360647		21.86	1.03441		21.86	2.06276		21.86	3.00954		21.86	4.05087		21.86	5.00755		21.86	6.00571		23.86	7.00284		21.86	8.01727
42.74	0.00283153		21.87	1.03807		21.87	2.05901		21.87	3.00891		21.87	4.04602		21.87	5.00711		21.87	6.00546		23.87	7.00262		21.87	8.01583
42.76	0.00235559		21.88	1.04277		21.88	2.05927		21.88	3.00823		21.88	4.04129		21.88	5.00659		21.88	6.00532		23.88	7.00264		21.88	8.01428
42.78	0.00206297		21.89	1.04404		21.89	2.06544		21.89	3.00752		21.89	4.03683		21.89	5.00625		21.89	6.00516		23.89	7.00292		21.89	8.01304
42.8	0.00190581		21.9	1.0453		21.9	2.06626		21.9	3.00701		21.9	4.03251		21.9	5.00602		21.9	6.00496		23.9	7.003		21.9	8.012
42.82	0.00187198		21.91	1.05061		21.91	2.06789		21.91	3.0066		21.91	4.02916		21.91	5.00577		21.91	6.00472		23.91	7.00317		21.91	8.01104
42.84	0.00196311		21.92	1.05543		21.92	2.07292		21.92	3.00622		21.92	4.02584		21.92	5.00548		21.92	6.00454		23.92	7.00324		21.92	8.01001
42.86	0.00215849		21.93	1.0566		21.93	2.07705		21.93	3.00587		21.93	4.0227		21.93	5.00519		21.93	6.00446		23.93	7.00344		21.93	8.00906
42.88	0.00233529		21.94	1.05668		21.94	2.07786		21.94	3.0055		21.94	4.02059		21.94	5.00494		21.94	6.00447		23.94	7.00372		21.94	8.00849
42.9	0.00231861		21.95	1.05989		21.95	2.07907		21.95	3.00514		21.95	4.01871		21.95	5.00473		21.95	6.00447		23.95	7.00392		21.95	8.00796
42.92	0.00221114		21.96	1.06109		21.96	2.08134		21.96	3.00488		21.96	4.01653		21.96	5.00462		21.96	6.00431		23.96	7.00414		21.96	8.00741
42.94	0.00223733		21.97	1.06075		21.97	2.08136		21.97	3.00459		21.97	4.01488		21.97	5.00453		21.97	6.00415		23.97	7.0044		21.97	8.0069
42.96	0.00253342		21.98	1.06176		21.98	2.08091		21.98	3.00429		21.98	4.01417		21.98	5.00435		21.98	6.00411		23.98	7.00451		21.98	8.00649
42.98	0.00322023		21.99	1.06344		21.99	2.07623		21.99	3.00419		21.99	4.01329		21.99	5.00424		21.99	6.00396		23.99	7.00459		21.99	8.00617
43	0.00441966		22	1.06428		22	2.07204		22	3.004		22	4.01214		22	5.0041		22	6.00377		24	7.00492		22	8.0058
43.02	0.00610177		22.01	1.06384		22.01	2.07412		22.01	3.00366		22.01	4.01116		22.01	5.00383		22.01	6.00377		24.01	7.00538		22.01	8.00545
43.04	0.0075712		22.02	1.06139		22.02	2.07608		22.02	3.00344		22.02	4.01054		22.02	5.00363		22.02	6.0038		24.02	7.00574		22.02	8.0052
43.06	0.0074621		22.03	1.056		22.03	2.0689		22.03	3.00331		22.03	4.01016		22.03	5.00348		22.03	6.00362		24.03	7.0062		22.03	8.00493
43.08	0.00591328		22.04	1.04939		22.04	2.05711		22.04	3.00321		22.04	4.00967		22.04	5.00335		22.04	6.00349		24.04	7.00679		22.04	8.00464
43.1	0.00429943		22.05	1.04448		22.05	2.05536		22.05	3.0031		22.05	4.00927		22.05	5.00324		22.05	6.00332		24.05	7.00728		22.05	8.00442
43.12	0.00318407		22.06	1.03984		22.06	2.05779		22.06	3.00294		22.06	4.00908		22.06	5.00311		22.06	6.00316		24.06	7.00758		22.06	8.0042
43.14	0.0025477		22.07	1.03505		22.07	2.05856		22.07	3.00278		22.07	4.0089		22.07	5.0029		22.07	6.00308		24.07	7.00799		22.07	8.00393
43.16	0.00225403		22.08	1.03361		22.08	2.05974		22.08	3.00271		22.08	4.00856		22.08	5.00268		22.08	6.00291		24.08	7.00854		22.08	8.0037
43.18	0.00219278		22.09	1.03306		22.09	2.05443		22.09	3.00275		22.09	4.00798		22.09	5.00257		22.09	6.00274		24.09	7.00926		22.09	8.00347
43.2	0.0023123		22.1	1.03028		22.1	2.04755		22.1	3.00262		22.1	4.00744		22.1	5.00251		22.1	6.00274		24.1	7.00983		22.1	8.00335
43.22	0.00260316		22.11	1.02747		22.11	2.05357		22.11	3.00255		22.11	4.00739		22.11	5.00247		22.11	6.00272		24.11	7.01023		22.11	8.00321
43.24	0.00319222		22.12	1.02493		22.12	2.0545		22.12	3.00258		22.12	4.00767		22.12	5.00229		22.12	6.00253		24.12	7.01076		22.12	8.00306
43.26	0.00424614		22.13	1.02339		22.13	2.04503		22.13	3.00253		22.13	4.0074		22.13	5.00225		22.13	6.0024		24.13	7.01119		22.13	8.00293
43.28	0.00607365		22.14	1.02138		22.14	2.0468		22.14	3.00237		22.14	4.00697		22.14	5.00235		22.14	6.00239		24.14	7.01133		22.14	8.0028
43.3	0.00902826		22.15	1.01993		22.15	2.05062		22.15	3.00227		22.15	4.00674		22.15	5.00226		22.15	6.00235		24.15	7.01163		22.15	8.00273
43.32	0.0131703		22.16	1.01968		22.16	2.04395		22.16	3.00227		22.16	4.00665		22.16	5.00215		22.16	6.00229		24.16	7.01222		22.16	8.00265
43.34	0.0170915		22.17	1.01991		22.17	2.04162		22.17	3.00231		22.17	4.0066		22.17	5.00216		22.17	6.00222		24.17	7.01241		22.17	8.00255
43.36	0.0175868		22.18	1.01939		22.18	2.04573		22.18	3.0023		22.18	4.00635		22.18	5.00212		22.18	6.00221		24.18	7.01238		22.18	8.00241
43.38	0.0145657		22.19	1.01897		22.19	2.04781		22.19	3.00224		22.19	4.00617		22.19	5.00207		22.19	6.00223		24.19	7.01247		22.19	8.00236
43.4	0.0110001		22.2	1.0186		22.2	2.04945		22.2	3.0022		22.2	4.00605		22.2	5.0021		22.2	6.00231		24.2	7.01269		22.2	8.00238
43.42	0.00794753		22.21	1.0168		22.21	2.05035		22.21	3.00223		22.21	4.00587		22.21	5.00212		22.21	6.00233		24.21	7.0127		22.21	8.00237
43.44	0.00557883		22.22	1.01595		22.22	2.0502		22.22	3.00226		22.22	4.0059		22.22	5.00212		22.22	6.0022		24.22	7.01249		22.22	8.0023
43.46	0.00399575		22.23	1.0161		22.23	2.04944		22.23	3.00226		22.23	4.0059		22.23	5.00206		22.23	6.00207		24.23	7.01208		22.23	8.00231
43.48	0.00303646		22.24	1.01572		22.24	2.04881		22.24	3.00225		22.24	4.0058		22.24	5.00198		22.24	6.0021		24.24	7.01146		22.24	8.00233
43.5	0.00249738		22.25	1.01528		22.25	2.05145		22.25	3.00222		22.25	4.00571		22.25	5.00192		22.25	6.0021		24.25	7.01094		22.25	8.00221
43.52	0.00225232		22.26	1.0153		22.26	2.05008		22.26	3.00217		22.26	4.00566		22.26	5.00199		22.26	6.00207		24.26	7.01043		22.26	8.00214
43.54	0.00224704		22.27	1.01446		22.27	2.04465		22.27	3.0021		22.27	4.0056		22.27	5.00211		22.27	6.0021		24.27	7.00982		22.27	8.00215
43.56	0.00247767		22.28	1.01379		22.28	2.04616		22.28	3.0021		22.28	4.00553		22.28	5.00207		22.28	6.00216		24.28	7.00926		22.28	8.0021
43.58	0.00288431		22.29	1.01472		22.29	2.05047		22.29	3.00216		22.29	4.00551		22.29	5.00205		22.29	6.00214		24.29	7.00886		22.29	8.00202
43.6	0.00318886		22.3	1.01585		22.3	2.05027		22.3	3.00224		22.3	4.00548		22.3	5.00213		22.3	6.00213		24.3	7.00855		22.3	8.00192
43.62	0.00301387		22.31	1.01522		22.31	2.04916		22.31	3.00226		22.31	4.00528		22.31	5.00207		22.31	6.00219		24.31	7.0086		22.31	8.00195
43.64	0.00254099		22.32	1.01418		22.32	2.04711		22.32	3.00217		22.32	4.0052		22.32	5.00201		22.32	6.00223		24.32	7.00839		22.32	8.00202
43.66	0.00215969		22.33	1.01408		22.33	2.04741		22.33	3.00226		22.33	4.00519		22.33	5.00208		22.33	6.00222		24.33	7.00801		22.33	8.00204
43.68	0.00200524		22.34	1.01451		22.34	2.04749		22.34	3.00239		22.34	4.00511		22.34	5.00212		22.34	6.00228		24.34	7.00776		22.34	8.00212
43.7	0.00210806		22.35	1.01414		22.35	2.04457		22.35	3.00239		22.35	4.00506		22.35	5.00227		22.35	6.00228		24.35	7.00741		22.35	8.00215
43.72	0.00252606		22.36	1.01324		22.36	2.04366		22.36	3.00249		22.36	4.00508		22.36	5.00238		22.36	6.00235		24.36	7.00743		22.36	8.00215
43.74	0.00338732		22.37	1.01384		22.37	2.04454		22.37	3.00263		22.37	4.00526		22.37	5.00237		22.37	6.00245		24.37	7.00764		22.37	8.00222
43.76	0.00484867		22.38	1.01472		22.38	2.04373		22.38	3.00262		22.38	4.00523		22.38	5.00238		22.38	6.00252		24.38	7.00767		22.38	8.00229
43.78	0.00691577		22.39	1.01508		22.39	2.04297		22.39	3.00275		22.39	4.00512		22.39	5.00241		22.39	6.00256		24.39	7.00797		22.39	8.00231
43.8	0.00881556		22.4	1.0156		22.4	2.04293		22.4	3.00294		22.4	4.00508		22.4	5.00248		22.4	6.00255		24.4	7.0083		22.4	8.00229
43.82	0.00881756		22.41	1.01532		22.41	2.04665		22.41	3.00308		22.41	4.00503		22.41	5.00262		22.41	6.00257		24.41	7.00824		22.41	8.00232
43.84	0.00688474		22.42	1.01483		22.42	2.05295		22.42	3.00322		22.42	4.00516		22.42	5.00276		22.42	6.00272		24.42	7.00834		22.42	8.00239
43.86	0.0047499		22.43	1.01538		22.43	2.05134		22.43	3.00342		22.43	4.00528		22.43	5.00279		22.43	6.00295		24.43	7.00856		22.43	8.00249
43.88	0.00320921		22.44	1.01563		22.44	2.04778		22.44	3.00374		22.44	4.00529		22.44	5.00284		22.44	6.0031		24.44	7.00876		22.44	8.00268
43.9	0.00226101		22.45	1.01492		22.45	2.05216		22.45	3.00402		22.45	4.00537		22.45	5.00304		22.45	6.00326		24.45	7.00905		22.45	8.00276
43.92	0.00171535		22.46	1.01522		22.46	2.05351		22.46	3.00429		22.46	4.00537		22.46	5.00335		22.46	6.00346		24.46	7.00927		22.46	8.00278
43.94	0.0014091		22.47	1.0155		22.47	2.04923		22.47	3.00472		22.47	4.00542		22.47	5.00364		22.47	6.00365		24.47	7.00939		22.47	8.00295
43.96	0.00123625		22.48	1.01548		22.48	2.04798		22.48	3.00522		22.48	4.00557		22.48	5.00388		22.48	6.00383		24.48	7.00951		22.48	8.00308
43.98	0.00111868		22.49	1.01728		22.49	2.04792		22.49	3.00575		22.49	4.00561		22.49	5.00412		22.49	6.00415		24.49	7.00951		22.49	8.00327
44	0.000972818		22.5	1.01933		22.5	2.0487		22.5	3.00638		22.5	4.00559		22.5	5.0044		22.5	6.00455		24.5	7.0096		22.5	8.00364
44.02	0.000801921		22.51	1.01944		22.51	2.04786		22.51	3.00695		22.51	4.00566		22.51	5.00484		22.51	6.00485		24.51	7.00969		22.51	8.0039
44.04	0.000654192		22.52	1.02083		22.52	2.04497		22.52	3.00768		22.52	4.00583		22.52	5.00536		22.52	6.00524		24.52	7.0095		22.52	8.00414
44.06	0.000546241		22.53	1.02133		22.53	2.04434		22.53	3.00861		22.53	4.00583		22.53	5.00587		22.53	6.00587		24.53	7.00938		22.53	8.00455
44.08	0.000449597		22.54	1.02004		22.54	2.049		22.54	3.00951		22.54	4.00589		22.54	5.00651		22.54	6.00654		24.54	7.00938		22.54	8.00495
44.1	0.000394724		22.55	1.02018		22.55	2.04882		22.55	3.01043		22.55	4.00609		22.55	5.0071		22.55	6.00705		24.55	7.00934		22.55	8.0053
44.12	0.000353826		22.56	1.02111		22.56	2.04466		22.56	3.01148		22.56	4.00631		22.56	5.00769		22.56	6.00764		24.56	7.0094		22.56	8.00585
44.14	0.000322143		22.57	1.02016		22.57	2.04415		22.57	3.01271		22.57	4.00662		22.57	5.00863		22.57	6.00844		24.57	7.00943		22.57	8.0065
44.16	0.000296902		22.58	1.01895		22.58	2.0447		22.58	3.01401		22.58	4.00686		22.58	5.0096		22.58	6.00932		24.58	7.00958		22.58	8.00711
44.18	0.000276474		22.59	1.02038		22.59	2.04715		22.59	3.01531		22.59	4.00701		22.59	5.01051		22.59	6.01027		24.59	7.00955		22.59	8.00781
44.2	0.000259829		22.6	1.0221		22.6	2.05382		22.6	3.01681		22.6	4.00718		22.6	5.01165		22.6	6.01124		24.6	7.00939		22.6	8.00862
44.22	0.000246273		22.61	1.02308		22.61	2.05473		22.61	3.01841		22.61	4.00743		22.61	5.01289		22.61	6.01235		24.61	7.00952		22.61	8.00954
44.24	0.000249664		22.62	1.02442		22.62	2.05123		22.62	3.01992		22.62	4.00786		22.62	5.01409		22.62	6.01364		24.62	7.00982		22.62	8.01057
44.26	0.000241368		22.63	1.02586		22.63	2.05034		22.63	3.02144		22.63	4.00836		22.63	5.01545		22.63	6.01503		24.63	7.00992		22.63	8.01168
44.28	0.000235104		22.64	1.0266		22.64	2.05146		22.64	3.0231		22.64	4.00876		22.64	5.01677		22.64	6.01653		24.64	7.01015		22.64	8.01281
44.3	0.000230717		22.65	1.02707		22.65	2.05259		22.65	3.02457		22.65	4.00947		22.65	5.0182		22.65	6.01811		24.65	7.01017		22.65	8.01407
44.32	0.000228117		22.66	1.02634		22.66	2.05369		22.66	3.02575		22.66	4.01031		22.66	5.01999		22.66	6.01982		24.66	7.00996		22.66	8.01544
44.34	0.000227278		22.67	1.02503		22.67	2.05502		22.67	3.02689		22.67	4.0109		22.67	5.02163		22.67	6.02144		24.67	7.01005		22.67	8.0168
44.36	0.000227321		22.68	1.02569		22.68	2.05433		22.68	3.02784		22.68	4.01143		22.68	5.0231		22.68	6.02311		24.68	7.0102		22.68	8.01829
44.38	0.000230196		22.69	1.02719		22.69	2.05611		22.69	3.02831		22.69	4.01232		22.69	5.0247		22.69	6.02504		24.69	7.01035		22.69	8.01984
44.4	0.000235132		22.7	1.02581		22.7	2.05936		22.7	3.02827		22.7	4.01338		22.7	5.02629		22.7	6.02669		24.7	7.01042		22.7	8.02138
44.42	0.000242385		22.71	1.02629		22.71	2.06635		22.71	3.02777		22.71	4.01436		22.71	5.02759		22.71	6.028		24.71	7.01059		22.71	8.02281
44.44	0.00025232		22.72	1.02952		22.72	2.07474		22.72	3.02666		22.72	4.01548		22.72	5.02842		22.72	6.02938		24.72	7.01063		22.72	8.02418
44.46	0.000265449		22.73	1.03019		22.73	2.07781		22.73	3.02509		22.73	4.01681		22.73	5.02893		22.73	6.03062		24.73	7.01064		22.73	8.02564
44.48	0.000282481		22.74	1.03214		22.74	2.07902		22.74	3.02343		22.74	4.0183		22.74	5.0292		22.74	6.03152		24.74	7.01096		22.74	8.02699
44.5	0.000304408		22.75	1.03625		22.75	2.08389		22.75	3.0216		22.75	4.01945		22.75	5.02896		22.75	6.03198		24.75	7.01146		22.75	8.02767
44.52	0.000332626		22.76	1.03726		22.76	2.09217		22.76	3.01941		22.76	4.02093		22.76	5.02819		22.76	6.03186		24.76	7.01177		22.76	8.02805
44.54	0.000362697		22.77	1.0388		22.77	2.09765		22.77	3.01741		22.77	4.02305		22.77	5.02689		22.77	6.03102		24.77	7.01206		22.77	8.02823
44.56	0.000410641		22.78	1.04495		22.78	2.10146		22.78	3.01558		22.78	4.02516		22.78	5.0251		22.78	6.02971		24.78	7.0127		22.78	8.02761
44.58	0.000474351		22.79	1.04916		22.79	2.10264		22.79	3.01349		22.79	4.02729		22.79	5.02312		22.79	6.02791		24.79	7.01329		22.79	8.02628
44.6	0.000561171		22.8	1.05026		22.8	2.10439		22.8	3.01157		22.8	4.02949		22.8	5.0212		22.8	6.02552		24.8	7.01387		22.8	8.02482
44.62	0.000684162		22.81	1.05148		22.81	2.10575		22.81	3.0101		22.81	4.03185		22.81	5.01923		22.81	6.02317		24.81	7.0148		22.81	8.02322
44.64	0.000868395		22.82	1.05438		22.82	2.10178		22.82	3.00894		22.82	4.03427		22.82	5.017		22.82	6.02065		24.82	7.01565		22.82	8.02118
44.66	0.00116211		22.83	1.0593		22.83	2.09575		22.83	3.00794		22.83	4.0363		22.83	5.01482		22.83	6.01807		24.83	7.01651		22.83	8.01902
44.68	0.00164957		22.84	1.06041		22.84	2.08988		22.84	3.0071		22.84	4.03842		22.84	5.01275		22.84	6.01574		24.84	7.01735		22.84	8.01695
44.7	0.0024509		22.85	1.06011		22.85	2.09142		22.85	3.00651		22.85	4.04084		22.85	5.01088		22.85	6.01348		24.85	7.01831		22.85	8.01492
44.72	0.00366742		22.86	1.06064		22.86	2.09711		22.86	3.00626		22.86	4.0429		22.86	5.00927		22.86	6.0115		24.86	7.01964		22.86	8.01296
44.74	0.00517528		22.87	1.05919		22.87	2.09885		22.87	3.0061		22.87	4.04473		22.87	5.0079		22.87	6.0097		24.87	7.02092		22.87	8.01115
44.76	0.00635407		22.88	1.05775		22.88	2.09491		22.88	3.00591		22.88	4.04603		22.88	5.00694		22.88	6.00809		24.88	7.02204		22.88	8.00957
44.78	0.00632347		22.89	1.05302		22.89	2.08459		22.89	3.006		22.89	4.0465		22.89	5.00626		22.89	6.00697		24.89	7.02308		22.89	8.00842
44.8	0.00501487		22.9	1.04755		22.9	2.07456		22.9	3.00628		22.9	4.04632		22.9	5.00572		22.9	6.0061		24.9	7.02402		22.9	8.00757
44.82	0.00346726		22.91	1.04626		22.91	2.07278		22.91	3.00652		22.91	4.04557		22.91	5.00522		22.91	6.0054		24.91	7.02498		22.91	8.00688
44.84	0.00229461		22.92	1.04363		22.92	2.0718		22.92	3.00663		22.92	4.044		22.92	5.00491		22.92	6.00487		24.92	7.026		22.92	8.0063
44.86	0.00156114		22.93	1.03818		22.93	2.06663		22.93	3.00685		22.93	4.04176		22.93	5.00489		22.93	6.00443		24.93	7.02697		22.93	8.00595
44.88	0.00112304		22.94	1.03541		22.94	2.06129		22.94	3.00719		22.94	4.0394		22.94	5.00494		22.94	6.00409		24.94	7.02738		22.94	8.00594
44.9	0.000865487		22.95	1.03399		22.95	2.05797		22.95	3.0075		22.95	4.03664		22.95	5.00496		22.95	6.00379		24.95	7.02794		22.95	8.00593
44.92	0.000707683		22.96	1.03036		22.96	2.06116		22.96	3.00801		22.96	4.03343		22.96	5.00491		22.96	6.00373		24.96	7.02888		22.96	8.00585
[truncated: 3,704 more rows]

## Sheet: Figure 4a
Figure 4a	Distributions of a. cell volume (2x2x2) cell
0	opt	6020.46
0	exp	5897.31
T	Name		V
273	Empty	CALF-20	5878.68
273	Empty	CALF-20	5883.84
273	Empty	CALF-20	5890.55
273	Empty	CALF-20	5900.5
273	Empty	CALF-20	5910.85
273	Empty	CALF-20	5920.53
273	Empty	CALF-20	5929.88
273	Empty	CALF-20	5941.11
273	Empty	CALF-20	5952.47
273	Empty	CALF-20	5961.33
273	Empty	CALF-20	5964.77
273	Empty	CALF-20	5964.09
273	Empty	CALF-20	5959.92
273	Empty	CALF-20	5954.31
273	Empty	CALF-20	5946.31
273	Empty	CALF-20	5936.64
273	Empty	CALF-20	5924.2
273	Empty	CALF-20	5909.92
273	Empty	CALF-20	5894.5
273	Empty	CALF-20	5880.75
273	Empty	CALF-20	5869.77
273	Empty	CALF-20	5861.84
273	Empty	CALF-20	5855.4
273	Empty	CALF-20	5850.53
273	Empty	CALF-20	5847.39
273	Empty	CALF-20	5846.04
273	Empty	CALF-20	5845.8
273	Empty	CALF-20	5846.39
273	Empty	CALF-20	5849.19
273	Empty	CALF-20	5855.74
273	Empty	CALF-20	5866.27
273	Empty	CALF-20	5878.79
273	Empty	CALF-20	5891.94
273	Empty	CALF-20	5905
273	Empty	CALF-20	5919.18
273	Empty	CALF-20	5933.9
273	Empty	CALF-20	5948.04
273	Empty	CALF-20	5958.6
273	Empty	CALF-20	5965.08
273	Empty	CALF-20	5966.53
273	Empty	CALF-20	5963.59
273	Empty	CALF-20	5955.6
273	Empty	CALF-20	5944.75
273	Empty	CALF-20	5932.54
273	Empty	CALF-20	5921.88
273	Empty	CALF-20	5911.92
273	Empty	CALF-20	5902.5
273	Empty	CALF-20	5892.83
273	Empty	CALF-20	5884.44
273	Empty	CALF-20	5877.37
273	Empty	CALF-20	5871.54
273	Empty	CALF-20	5865.53
273	Empty	CALF-20	5860.25
273	Empty	CALF-20	5856.47
273	Empty	CALF-20	5855.52
273	Empty	CALF-20	5856.49
273	Empty	CALF-20	5858.41
273	Empty	CALF-20	5861.04
273	Empty	CALF-20	5866.23
273	Empty	CALF-20	5875.08
273	Empty	CALF-20	5887.01
273	Empty	CALF-20	5899.48
273	Empty	CALF-20	5909.74
273	Empty	CALF-20	5917.46
273	Empty	CALF-20	5923.68
273	Empty	CALF-20	5929.69
273	Empty	CALF-20	5934.57
273	Empty	CALF-20	5937.87
273	Empty	CALF-20	5939.33
273	Empty	CALF-20	5940.46
273	Empty	CALF-20	5940.49
273	Empty	CALF-20	5939.28
273	Empty	CALF-20	5936.44
273	Empty	CALF-20	5934.09
273	Empty	CALF-20	5932.42
273	Empty	CALF-20	5931.46
273	Empty	CALF-20	5929.06
273	Empty	CALF-20	5924.88
273	Empty	CALF-20	5918.87
273	Empty	CALF-20	5912.25
273	Empty	CALF-20	5904.99
273	Empty	CALF-20	5898.08
273	Empty	CALF-20	5891.65
273	Empty	CALF-20	5886.99
273	Empty	CALF-20	5884.33
273	Empty	CALF-20	5884.19
273	Empty	CALF-20	5885.93
273	Empty	CALF-20	5889.8
273	Empty	CALF-20	5896.24
273	Empty	CALF-20	5905.61
273	Empty	CALF-20	5917.44
273	Empty	CALF-20	5929.58
273	Empty	CALF-20	5940.06
273	Empty	CALF-20	5948.37
273	Empty	CALF-20	5956.1
273	Empty	CALF-20	5964.27
273	Empty	CALF-20	5973.58
273	Empty	CALF-20	5982.8
273	Empty	CALF-20	5991.62
273	Empty	CALF-20	5999.84
273	Empty	CALF-20	6007.69
273	Empty	CALF-20	6013.63
273	Empty	CALF-20	6016.78
273	Empty	CALF-20	6016.23
273	Empty	CALF-20	6014.13
273	Empty	CALF-20	6011.85
273	Empty	CALF-20	6009.13
273	Empty	CALF-20	6003.75
273	Empty	CALF-20	5995.18
273	Empty	CALF-20	5985.02
273	Empty	CALF-20	5976.72
273	Empty	CALF-20	5971.15
273	Empty	CALF-20	5967.69
273	Empty	CALF-20	5964.7
273	Empty	CALF-20	5962.24
273	Empty	CALF-20	5960.21
273	Empty	CALF-20	5958.19
273	Empty	CALF-20	5956.14
273	Empty	CALF-20	5954.77
273	Empty	CALF-20	5955.42
273	Empty	CALF-20	5958.27
273	Empty	CALF-20	5962.68
273	Empty	CALF-20	5968.06
273	Empty	CALF-20	5974.67
273	Empty	CALF-20	5982.22
273	Empty	CALF-20	5990.71
273	Empty	CALF-20	5999.72
273	Empty	CALF-20	6009.64
273	Empty	CALF-20	6020.04
273	Empty	CALF-20	6030.35
273	Empty	CALF-20	6039.05
273	Empty	CALF-20	6045.37
273	Empty	CALF-20	6048.39
273	Empty	CALF-20	6048.79
273	Empty	CALF-20	6047.5
273	Empty	CALF-20	6046
273	Empty	CALF-20	6044.46
273	Empty	CALF-20	6042.05
273	Empty	CALF-20	6036.99
273	Empty	CALF-20	6029.29
273	Empty	CALF-20	6020.64
273	Empty	CALF-20	6013.28
273	Empty	CALF-20	6007.17
273	Empty	CALF-20	6001.24
273	Empty	CALF-20	5994.58
273	Empty	CALF-20	5987.83
273	Empty	CALF-20	5982.87
273	Empty	CALF-20	5979.97
273	Empty	CALF-20	5978.89
273	Empty	CALF-20	5979.18
273	Empty	CALF-20	5981.74
273	Empty	CALF-20	5986.5
273	Empty	CALF-20	5993.04
273	Empty	CALF-20	5999.63
273	Empty	CALF-20	6005.39
273	Empty	CALF-20	6010.16
273	Empty	CALF-20	6014.4
273	Empty	CALF-20	6018.2
273	Empty	CALF-20	6021.24
273	Empty	CALF-20	6022.22
273	Empty	CALF-20	6020.82
273	Empty	CALF-20	6017.55
273	Empty	CALF-20	6013.85
273	Empty	CALF-20	6010.41
273	Empty	CALF-20	6007.55
273	Empty	CALF-20	6005.16
273	Empty	CALF-20	6003.46
273	Empty	CALF-20	6002.86
273	Empty	CALF-20	6002.21
273	Empty	CALF-20	6000.14
273	Empty	CALF-20	5995.69
273	Empty	CALF-20	5989.98
273	Empty	CALF-20	5984.57
273	Empty	CALF-20	5980.32
273	Empty	CALF-20	5976.2
273	Empty	CALF-20	5971.79
273	Empty	CALF-20	5966.69
273	Empty	CALF-20	5962.53
273	Empty	CALF-20	5959.37
273	Empty	CALF-20	5957.31
273	Empty	CALF-20	5955.44
273	Empty	CALF-20	5954.17
273	Empty	CALF-20	5952.8
273	Empty	CALF-20	5950.67
273	Empty	CALF-20	5947.47
273	Empty	CALF-20	5944.62
273	Empty	CALF-20	5943.9
273	Empty	CALF-20	5946.68
273	Empty	CALF-20	5951.39
273	Empty	CALF-20	5956.84
273	Empty	CALF-20	5962.78
273	Empty	CALF-20	5969.54
273	Empty	CALF-20	5976.66
273	Empty	CALF-20	5983.46
273	Empty	CALF-20	5989.26
273	Empty	CALF-20	5993.11
273	Empty	CALF-20	5994.81
273	Empty	CALF-20	5993.32
273	Empty	CALF-20	5989.07
273	Empty	CALF-20	5981.67
273	Empty	CALF-20	5972.1
273	Empty	CALF-20	5960.24
273	Empty	CALF-20	5948.38
273	Empty	CALF-20	5937.66
273	Empty	CALF-20	5929.18
273	Empty	CALF-20	5920.68
273	Empty	CALF-20	5910.89
273	Empty	CALF-20	5898.74
273	Empty	CALF-20	5886.97
273	Empty	CALF-20	5876.43
273	Empty	CALF-20	5868.4
273	Empty	CALF-20	5861.38
273	Empty	CALF-20	5855.29
273	Empty	CALF-20	5849.92
273	Empty	CALF-20	5847
273	Empty	CALF-20	5846.8
273	Empty	CALF-20	5849.59
273	Empty	CALF-20	5854.51
273	Empty	CALF-20	5861.62
273	Empty	CALF-20	5869.89
273	Empty	CALF-20	5877.93
273	Empty	CALF-20	5883.7
273	Empty	CALF-20	5885.73
273	Empty	CALF-20	5884.53
273	Empty	CALF-20	5880.82
273	Empty	CALF-20	5876.32
273	Empty	CALF-20	5870.82
273	Empty	CALF-20	5865.5
273	Empty	CALF-20	5859.67
273	Empty	CALF-20	5854.09
273	Empty	CALF-20	5847.6
273	Empty	CALF-20	5841.34
273	Empty	CALF-20	5834.7
273	Empty	CALF-20	5828.64
273	Empty	CALF-20	5821.54
273	Empty	CALF-20	5813.7
273	Empty	CALF-20	5803.99
273	Empty	CALF-20	5793.51
273	Empty	CALF-20	5781.92
273	Empty	CALF-20	5771.97
273	Empty	CALF-20	5764.61
273	Empty	CALF-20	5761.09
273	Empty	CALF-20	5759.8
273	Empty	CALF-20	5760.53
273	Empty	CALF-20	5762.95
273	Empty	CALF-20	5767.45
273	Empty	CALF-20	5772.49
273	Empty	CALF-20	5777.25
273	Empty	CALF-20	5781.66
273	Empty	CALF-20	5787.01
273	Empty	CALF-20	5793.08
273	Empty	CALF-20	5798.21
273	Empty	CALF-20	5801.52
273	Empty	CALF-20	5803.71
273	Empty	CALF-20	5807.5
273	Empty	CALF-20	5814.09
273	Empty	CALF-20	5823.42
273	Empty	CALF-20	5832.48
273	Empty	CALF-20	5838.94
273	Empty	CALF-20	5840.96
273	Empty	CALF-20	5839.97
273	Empty	CALF-20	5836.76
273	Empty	CALF-20	5831.98
273	Empty	CALF-20	5823.13
273	Empty	CALF-20	5810.78
273	Empty	CALF-20	5797.25
273	Empty	CALF-20	5787.03
273	Empty	CALF-20	5779.95
273	Empty	CALF-20	5774.85
273	Empty	CALF-20	5769.4
273	Empty	CALF-20	5765.64
273	Empty	CALF-20	5765.15
273	Empty	CALF-20	5768.36
273	Empty	CALF-20	5772.06
273	Empty	CALF-20	5774.45
273	Empty	CALF-20	5774.97
273	Empty	CALF-20	5775.45
273	Empty	CALF-20	5776.94
273	Empty	CALF-20	5780.88
273	Empty	CALF-20	5787.99
273	Empty	CALF-20	5799.08
273	Empty	CALF-20	5812.9
273	Empty	CALF-20	5826.91
273	Empty	CALF-20	5838.75
273	Empty	CALF-20	5847.99
273	Empty	CALF-20	5855.9
273	Empty	CALF-20	5862.28
273	Empty	CALF-20	5865.54
273	Empty	CALF-20	5863.76
273	Empty	CALF-20	5857.91
273	Empty	CALF-20	5849.97
273	Empty	CALF-20	5841.92
273	Empty	CALF-20	5833.32
273	Empty	CALF-20	5825.04
273	Empty	CALF-20	5818.41
273	Empty	CALF-20	5815.14
273	Empty	CALF-20	5813.94
273	Empty	CALF-20	5813.77
273	Empty	CALF-20	5812.76
273	Empty	CALF-20	5811.38
273	Empty	CALF-20	5809.53
273	Empty	CALF-20	5807.71
273	Empty	CALF-20	5806.33
273	Empty	CALF-20	5806.34
273	Empty	CALF-20	5807.77
273	Empty	CALF-20	5811.08
273	Empty	CALF-20	5816.65
273	Empty	CALF-20	5825.52
273	Empty	CALF-20	5836.99
273	Empty	CALF-20	5849.32
273	Empty	CALF-20	5860.12
273	Empty	CALF-20	5869.17
273	Empty	CALF-20	5877.08
273	Empty	CALF-20	5883.92
273	Empty	CALF-20	5888.25
273	Empty	CALF-20	5888.91
273	Empty	CALF-20	5887.2
273	Empty	CALF-20	5886.18
273	Empty	CALF-20	5888.04
273	Empty	CALF-20	5891.88
273	Empty	CALF-20	5895.59
273	Empty	CALF-20	5897.58
273	Empty	CALF-20	5898.04
273	Empty	CALF-20	5898.23
273	Empty	CALF-20	5898.19
273	Empty	CALF-20	5896.12
273	Empty	CALF-20	5890.97
273	Empty	CALF-20	5883.1
273	Empty	CALF-20	5874.67
273	Empty	CALF-20	5867.07
273	Empty	CALF-20	5861.22
273	Empty	CALF-20	5857.5
273	Empty	CALF-20	5856.72
273	Empty	CALF-20	5859.91
273	Empty	CALF-20	5867.05
273	Empty	CALF-20	5876.87
273	Empty	CALF-20	5887.98
273	Empty	CALF-20	5898.65
273	Empty	CALF-20	5908.53
273	Empty	CALF-20	5917.34
273	Empty	CALF-20	5925.21
273	Empty	CALF-20	5932.53
273	Empty	CALF-20	5940.12
273	Empty	CALF-20	5948.57
273	Empty	CALF-20	5957.73
273	Empty	CALF-20	5966.58
273	Empty	CALF-20	5974.45
273	Empty	CALF-20	5981.77
273	Empty	CALF-20	5988.92
273	Empty	CALF-20	5994.98
273	Empty	CALF-20	5997.45
273	Empty	CALF-20	5993.89
273	Empty	CALF-20	5985.83
273	Empty	CALF-20	5976.46
273	Empty	CALF-20	5967.92
273	Empty	CALF-20	5959.32
273	Empty	CALF-20	5949.69
273	Empty	CALF-20	5940.29
273	Empty	CALF-20	5934.39
273	Empty	CALF-20	5932.88
273	Empty	CALF-20	5933.9
273	Empty	CALF-20	5934.47
273	Empty	CALF-20	5935.07
273	Empty	CALF-20	5937.4
273	Empty	CALF-20	5942.79
273	Empty	CALF-20	5949.14
273	Empty	CALF-20	5954.93
273	Empty	CALF-20	5960.44
273	Empty	CALF-20	5968.12
273	Empty	CALF-20	5978.82
273	Empty	CALF-20	5991.69
273	Empty	CALF-20	6004.84
273	Empty	CALF-20	6018.47
273	Empty	CALF-20	6032.57
273	Empty	CALF-20	6045.99
273	Empty	CALF-20	6055.92
273	Empty	CALF-20	6061.24
273	Empty	CALF-20	6062.45
273	Empty	CALF-20	6061.69
273	Empty	CALF-20	6059.81
273	Empty	CALF-20	6056.15
273	Empty	CALF-20	6050.95
273	Empty	CALF-20	6044.84
273	Empty	CALF-20	6038.67
273	Empty	CALF-20	6031.9
273	Empty	CALF-20	6024.44
273	Empty	CALF-20	6017.03
273	Empty	CALF-20	6011.44
273	Empty	CALF-20	6007.38
273	Empty	CALF-20	6002.85
273	Empty	CALF-20	5995.49
273	Empty	CALF-20	5986.54
273	Empty	CALF-20	5978.05
273	Empty	CALF-20	5973.11
273	Empty	CALF-20	5970.93
273	Empty	CALF-20	5970.92
273	Empty	CALF-20	5972.17
273	Empty	CALF-20	5975.81
273	Empty	CALF-20	5981.89
273	Empty	CALF-20	5990.82
273	Empty	CALF-20	6000.79
273	Empty	CALF-20	6011.46
273	Empty	CALF-20	6021.29
273	Empty	CALF-20	6029.97
273	Empty	CALF-20	6036.46
273	Empty	CALF-20	6041.24
273	Empty	CALF-20	6044.1
273	Empty	CALF-20	6044.89
273	Empty	CALF-20	6042.95
273	Empty	CALF-20	6038.76
273	Empty	CALF-20	6033.87
273	Empty	CALF-20	6029.68
273	Empty	CALF-20	6025.62
273	Empty	CALF-20	6019.23
273	Empty	CALF-20	6009.72
273	Empty	CALF-20	5997.78
273	Empty	CALF-20	5985.5
273	Empty	CALF-20	5973.57
273	Empty	CALF-20	5961.56
273	Empty	CALF-20	5948.63
273	Empty	CALF-20	5937.05
273	Empty	CALF-20	5927.77
273	Empty	CALF-20	5922.02
273	Empty	CALF-20	5918.05
273	Empty	CALF-20	5916.48
273	Empty	CALF-20	5917.57
273	Empty	CALF-20	5922.51
273	Empty	CALF-20	5929.21
273	Empty	CALF-20	5936.4
273	Empty	CALF-20	5942
273	Empty	CALF-20	5947.33
273	Empty	CALF-20	5952.18
273	Empty	CALF-20	5957.88
273	Empty	CALF-20	5964.21
273	Empty	CALF-20	5972.44
273	Empty	CALF-20	5981.73
273	Empty	CALF-20	5991.7
273	Empty	CALF-20	6000.43
273	Empty	CALF-20	6007.7
273	Empty	CALF-20	6012.99
273	Empty	CALF-20	6016.71
273	Empty	CALF-20	6017.61
273	Empty	CALF-20	6014.82
273	Empty	CALF-20	6007.35
273	Empty	CALF-20	5995.24
273	Empty	CALF-20	5980.24
273	Empty	CALF-20	5964.27
273	Empty	CALF-20	5948.22
273	Empty	CALF-20	5931.91
273	Empty	CALF-20	5916.14
273	Empty	CALF-20	5902.16
273	Empty	CALF-20	5891.63
273	Empty	CALF-20	5882.71
273	Empty	CALF-20	5873.99
273	Empty	CALF-20	5864.69
273	Empty	CALF-20	5857.23
273	Empty	CALF-20	5852.99
273	Empty	CALF-20	5852.88
273	Empty	CALF-20	5854.83
273	Empty	CALF-20	5858.35
273	Empty	CALF-20	5863.86
273	Empty	CALF-20	5873.42
273	Empty	CALF-20	5886.14
273	Empty	CALF-20	5901.07
273	Empty	CALF-20	5915.09
273	Empty	CALF-20	5927.18
273	Empty	CALF-20	5937.03
273	Empty	CALF-20	5945.04
273	Empty	CALF-20	5949.6
273	Empty	CALF-20	5949.6
273	Empty	CALF-20	5944.01
273	Empty	CALF-20	5934.96
273	Empty	CALF-20	5924.48
273	Empty	CALF-20	5914.32
273	Empty	CALF-20	5904.19
273	Empty	CALF-20	5893.57
273	Empty	CALF-20	5882.04
273	Empty	CALF-20	5869.66
273	Empty	CALF-20	5857.41
273	Empty	CALF-20	5846.52
273	Empty	CALF-20	5837.62
273	Empty	CALF-20	5829.71
273	Empty	CALF-20	5821.33
273	Empty	CALF-20	5812.61
273	Empty	CALF-20	5805.7
273	Empty	CALF-20	5802.69
273	Empty	CALF-20	5804.84
273	Empty	CALF-20	5811.11
273	Empty	CALF-20	5820.25
273	Empty	CALF-20	5830.74
273	Empty	CALF-20	5842.3
273	Empty	CALF-20	5854.21
273	Empty	CALF-20	5866.06
273	Empty	CALF-20	5875.95
273	Empty	CALF-20	5882.84
273	Empty	CALF-20	5886.52
273	Empty	CALF-20	5888.93
273	Empty	CALF-20	5891.58
273	Empty	CALF-20	5894.81
273	Empty	CALF-20	5896.69
273	Empty	CALF-20	5896.48
273	Empty	CALF-20	5894.64
273	Empty	CALF-20	5892.81
273	Empty	CALF-20	5891.06
273	Empty	CALF-20	5887.88
273	Empty	CALF-20	5881.44
273	Empty	CALF-20	5871.77
273	Empty	CALF-20	5860.77
273	Empty	CALF-20	5849.87
273	Empty	CALF-20	5839
273	Empty	CALF-20	5827.49
273	Empty	CALF-20	5815.82
273	Empty	CALF-20	5806.55
273	Empty	CALF-20	5801.63
273	Empty	CALF-20	5800.66
273	Empty	CALF-20	5801.32
273	Empty	CALF-20	5801.8
273	Empty	CALF-20	5802.33
273	Empty	CALF-20	5804.83
273	Empty	CALF-20	5810.32
273	Empty	CALF-20	5817.51
273	Empty	CALF-20	5824.24
273	Empty	CALF-20	5829.6
273	Empty	CALF-20	5834.98
273	Empty	CALF-20	5842.64
273	Empty	CALF-20	5853.18
273	Empty	CALF-20	5864.98
273	Empty	CALF-20	5875.55
273	Empty	CALF-20	5884.19
273	Empty	CALF-20	5891.03
273	Empty	CALF-20	5896.5
273	Empty	CALF-20	5899.67
273	Empty	CALF-20	5898.86
273	Empty	CALF-20	5894.38
273	Empty	CALF-20	5887.7
273	Empty	CALF-20	5880.03
273	Empty	CALF-20	5871.54
273	Empty	CALF-20	5862.13
273	Empty	CALF-20	5852.76
273	Empty	CALF-20	5845.6
273	Empty	CALF-20	5840.71
273	Empty	CALF-20	5837.41
273	Empty	CALF-20	5834.89
273	Empty	CALF-20	5834.25
273	Empty	CALF-20	5835.62
273	Empty	CALF-20	5838.61
273	Empty	CALF-20	5841.67
273	Empty	CALF-20	5845.88
273	Empty	CALF-20	5853.35
273	Empty	CALF-20	5865.48
273	Empty	CALF-20	5880.2
273	Empty	CALF-20	5895.18
273	Empty	CALF-20	5909.22
273	Empty	CALF-20	5924.74
273	Empty	CALF-20	5942.85
273	Empty	CALF-20	5961.66
273	Empty	CALF-20	5976.57
273	Empty	CALF-20	5986.05
273	Empty	CALF-20	5991.52
273	Empty	CALF-20	5997
273	Empty	CALF-20	6002.12
273	Empty	CALF-20	6003.61
273	Empty	CALF-20	5999.4
273	Empty	CALF-20	5991.88
273	Empty	CALF-20	5984.44
273	Empty	CALF-20	5978.76
273	Empty	CALF-20	5972.52
273	Empty	CALF-20	5963.64
273	Empty	CALF-20	5952.96
273	Empty	CALF-20	5942.67
273	Empty	CALF-20	5933.24
273	Empty	CALF-20	5924.2
273	Empty	CALF-20	5915.48
273	Empty	CALF-20	5908.07
273	Empty	CALF-20	5902.95
273	Empty	CALF-20	5899.82
273	Empty	CALF-20	5898.76
273	Empty	CALF-20	5900.65
273	Empty	CALF-20	5906.86
273	Empty	CALF-20	5917.25
273	Empty	CALF-20	5930.74
273	Empty	CALF-20	5945.36
273	Empty	CALF-20	5961.04
273	Empty	CALF-20	5977.29
273	Empty	CALF-20	5993.33
273	Empty	CALF-20	6007.63
273	Empty	CALF-20	6020.64
273	Empty	CALF-20	6032.56
273	Empty	CALF-20	6044.89
273	Empty	CALF-20	6055.88
273	Empty	CALF-20	6063.91
273	Empty	CALF-20	6067.83
273	Empty	CALF-20	6069.85
273	Empty	CALF-20	6071.38
273	Empty	CALF-20	6072.52
273	Empty	CALF-20	6070.46
273	Empty	CALF-20	6063.86
273	Empty	CALF-20	6052.76
273	Empty	CALF-20	6039.7
273	Empty	CALF-20	6026.12
273	Empty	CALF-20	6013.68
273	Empty	CALF-20	6002.49
273	Empty	CALF-20	5992.69
273	Empty	CALF-20	5984.05
273	Empty	CALF-20	5976.94
273	Empty	CALF-20	5973.11
273	Empty	CALF-20	5974.1
273	Empty	CALF-20	5978.86
273	Empty	CALF-20	5983.92
273	Empty	CALF-20	5987.42
273	Empty	CALF-20	5990.67
273	Empty	CALF-20	5997.17
273	Empty	CALF-20	6006.87
273	Empty	CALF-20	6016.51
273	Empty	CALF-20	6022.88
273	Empty	CALF-20	6028.14
273	Empty	CALF-20	6035.1
273	Empty	CALF-20	6044.91
273	Empty	CALF-20	6054.43
273	Empty	CALF-20	6061.02
273	Empty	CALF-20	6063.59
273	Empty	CALF-20	6064.21
273	Empty	CALF-20	6062.4
273	Empty	CALF-20	6057.89
273	Empty	CALF-20	6050.44
273	Empty	CALF-20	6042.09
273	Empty	CALF-20	6033.72
273	Empty	CALF-20	6025.31
273	Empty	CALF-20	6015.65
273	Empty	CALF-20	6005.78
273	Empty	CALF-20	5997.27
273	Empty	CALF-20	5991.63
273	Empty	CALF-20	5988.04
273	Empty	CALF-20	5985.8
273	Empty	CALF-20	5984.15
273	Empty	CALF-20	5982.61
273	Empty	CALF-20	5979.49
273	Empty	CALF-20	5973.23
273	Empty	CALF-20	5965.09
273	Empty	CALF-20	5958.43
273	Empty	CALF-20	5955.73
273	Empty	CALF-20	5956.37
273	Empty	CALF-20	5957.31
273	Empty	CALF-20	5957.45
273	Empty	CALF-20	5958.82
273	Empty	CALF-20	5963.5
273	Empty	CALF-20	5970.9
273	Empty	CALF-20	5978.18
273	Empty	CALF-20	5983.62
273	Empty	CALF-20	5987.28
273	Empty	CALF-20	5990.64
273	Empty	CALF-20	5992.8
273	Empty	CALF-20	5993.01
273	Empty	CALF-20	5991.19
273	Empty	CALF-20	5988.84
273	Empty	CALF-20	5986.89
273	Empty	CALF-20	5985.87
273	Empty	CALF-20	5984.82
273	Empty	CALF-20	5983.68
273	Empty	CALF-20	5981.55
273	Empty	CALF-20	5977.21
273	Empty	CALF-20	5969.05
273	Empty	CALF-20	5958.41
273	Empty	CALF-20	5947.39
273	Empty	CALF-20	5938.19
273	Empty	CALF-20	5929.59
273	Empty	CALF-20	5920.02
273	Empty	CALF-20	5909.37
273	Empty	CALF-20	5900.66
273	Empty	CALF-20	5895.99
273	Empty	CALF-20	5895.71
273	Empty	CALF-20	5897.45
273	Empty	CALF-20	5900.55
273	Empty	CALF-20	5904.84
273	Empty	CALF-20	5909.7
273	Empty	CALF-20	5912.71
273	Empty	CALF-20	5912.62
273	Empty	CALF-20	5910.21
273	Empty	CALF-20	5908.45
273	Empty	CALF-20	5908.69
273	Empty	CALF-20	5910
273	Empty	CALF-20	5911.08
273	Empty	CALF-20	5911.41
273	Empty	CALF-20	5911.41
273	Empty	CALF-20	5911.21
273	Empty	CALF-20	5911.26
273	Empty	CALF-20	5912.28
273	Empty	CALF-20	5914.04
273	Empty	CALF-20	5914.12
273	Empty	CALF-20	5909.61
273	Empty	CALF-20	5900.34
273	Empty	CALF-20	5890.02
273	Empty	CALF-20	5881.56
273	Empty	CALF-20	5875.71
273	Empty	CALF-20	5870.47
273	Empty	CALF-20	5865.95
273	Empty	CALF-20	5863.19
273	Empty	CALF-20	5863.07
273	Empty	CALF-20	5863.17
273	Empty	CALF-20	5861.57
273	Empty	CALF-20	5857.75
273	Empty	CALF-20	5854.26
273	Empty	CALF-20	5851.9
273	Empty	CALF-20	5850.01
273	Empty	CALF-20	5846.73
273	Empty	CALF-20	5843.11
273	Empty	CALF-20	5840.71
273	Empty	CALF-20	5841.17
273	Empty	CALF-20	5843.77
273	Empty	CALF-20	5848.56
273	Empty	CALF-20	5855.73
273	Empty	CALF-20	5865.51
273	Empty	CALF-20	5875.26
273	Empty	CALF-20	5881.74
273	Empty	CALF-20	5883.91
273	Empty	CALF-20	5884.27
273	Empty	CALF-20	5885.32
273	Empty	CALF-20	5887.32
273	Empty	CALF-20	5887.94
273	Empty	CALF-20	5886.61
273	Empty	CALF-20	5885.48
273	Empty	CALF-20	5886.1
273	Empty	CALF-20	5887.96
273	Empty	CALF-20	5888.56
273	Empty	CALF-20	5887.62
273	Empty	CALF-20	5887.29
273	Empty	CALF-20	5888.91
273	Empty	CALF-20	5889.49
273	Empty	CALF-20	5885.15
273	Empty	CALF-20	5874.53
273	Empty	CALF-20	5862.19
273	Empty	CALF-20	5853.61
273	Empty	CALF-20	5851.33
273	Empty	CALF-20	5852.3
273	Empty	CALF-20	5853.72
273	Empty	CALF-20	5854.27
273	Empty	CALF-20	5855.96
273	Empty	CALF-20	5860.25
273	Empty	CALF-20	5867.33
273	Empty	CALF-20	5874.41
273	Empty	CALF-20	5880.18
273	Empty	CALF-20	5883.7
273	Empty	CALF-20	5886.01
273	Empty	CALF-20	5887.87
273	Empty	CALF-20	5890.01
273	Empty	CALF-20	5892.16
273	Empty	CALF-20	5895.01
273	Empty	CALF-20	5898.67
273	Empty	CALF-20	5903.65
273	Empty	CALF-20	5908.68
273	Empty	CALF-20	5912.29
273	Empty	CALF-20	5913.15
273	Empty	CALF-20	5911.31
273	Empty	CALF-20	5907.8
273	Empty	CALF-20	5903.54
273	Empty	CALF-20	5899.24
273	Empty	CALF-20	5895.43
273	Empty	CALF-20	5892.81
273	Empty	CALF-20	5891.64
273	Empty	CALF-20	5891.95
273	Empty	CALF-20	5893.62
273	Empty	CALF-20	5897.6
273	Empty	CALF-20	5904.01
273	Empty	CALF-20	5912.23
273	Empty	CALF-20	5919.18
273	Empty	CALF-20	5922.78
273	Empty	CALF-20	5923.17
273	Empty	CALF-20	5922.73
273	Empty	CALF-20	5922.2
273	Empty	CALF-20	5920.92
273	Empty	CALF-20	5917.72
273	Empty	CALF-20	5915.08
273	Empty	CALF-20	5915.7
273	Empty	CALF-20	5920.07
273	Empty	CALF-20	5924.1
273	Empty	CALF-20	5925.13
273	Empty	CALF-20	5924.37
273	Empty	CALF-20	5926.53
273	Empty	CALF-20	5932.69
273	Empty	CALF-20	5940.15
273	Empty	CALF-20	5944.3
273	Empty	CALF-20	5944.88
273	Empty	CALF-20	5944.86
273	Empty	CALF-20	5947.21
273	Empty	CALF-20	5952.31
273	Empty	CALF-20	5958.59
273	Empty	CALF-20	5965.13
273	Empty	CALF-20	5972.4
273	Empty	CALF-20	5980.37
273	Empty	CALF-20	5987.95
273	Empty	CALF-20	5993.49
273	Empty	CALF-20	5996.08
273	Empty	CALF-20	5996.58
273	Empty	CALF-20	5995.91
273	Empty	CALF-20	5995.14
273	Empty	CALF-20	5994.58
273	Empty	CALF-20	5993.85
273	Empty	CALF-20	5992.05
273	Empty	CALF-20	5989.42
273	Empty	CALF-20	5987.19
273	Empty	CALF-20	5987.86
273	Empty	CALF-20	5991.63
273	Empty	CALF-20	5996.14
273	Empty	CALF-20	5998.37
273	Empty	CALF-20	5998.5
273	Empty	CALF-20	5997.96
273	Empty	CALF-20	5998.36
273	Empty	CALF-20	5999.62
273	Empty	CALF-20	6000.89
273	Empty	CALF-20	6001.99
273	Empty	CALF-20	6003.9
273	Empty	CALF-20	6006.51
273	Empty	CALF-20	6010.14
273	Empty	CALF-20	6014.86
273	Empty	CALF-20	6020.55
273	Empty	CALF-20	6025.56
273	Empty	CALF-20	6028.44
273	Empty	CALF-20	6028.76
273	Empty	CALF-20	6028.62
273	Empty	CALF-20	6028.93
273	Empty	CALF-20	6028.44
273	Empty	CALF-20	6024.36
273	Empty	CALF-20	6017.19
273	Empty	CALF-20	6010.17
273	Empty	CALF-20	6007.14
273	Empty	CALF-20	6008.28
273	Empty	CALF-20	6010.82
273	Empty	CALF-20	6011.69
273	Empty	CALF-20	6011.35
273	Empty	CALF-20	6011.87
273	Empty	CALF-20	6014.53
273	Empty	CALF-20	6017.55
273	Empty	CALF-20	6018.32
273	Empty	CALF-20	6016.4
273	Empty	CALF-20	6013.79
273	Empty	CALF-20	6012.44
273	Empty	CALF-20	6012.64
273	Empty	CALF-20	6013.08
273	Empty	CALF-20	6013.49
273	Empty	CALF-20	6015.04
273	Empty	CALF-20	6017.92
273	Empty	CALF-20	6021.46
273	Empty	CALF-20	6023.12
273	Empty	CALF-20	6021.82
273	Empty	CALF-20	6017.28
273	Empty	CALF-20	6011.96
273	Empty	CALF-20	6007.41
273	Empty	CALF-20	6004.42
273	Empty	CALF-20	6001.25
273	Empty	CALF-20	5997.2
273	Empty	CALF-20	5992.4
273	Empty	CALF-20	5989.42
273	Empty	CALF-20	5989.1
273	Empty	CALF-20	5990.96
273	Empty	CALF-20	5992.25
273	Empty	CALF-20	5991.6
273	Empty	CALF-20	5988.44
273	Empty	CALF-20	5984.43
273	Empty	CALF-20	5980.08
273	Empty	CALF-20	5975.44
273	Empty	CALF-20	5969.61
273	Empty	CALF-20	5963.14
273	Empty	CALF-20	5957.44
273	Empty	CALF-20	5953.73
273	Empty	CALF-20	5952.19
273	Empty	CALF-20	5952.86
273	Empty	CALF-20	5955.13
273	Empty	CALF-20	5958
273	Empty	CALF-20	5960.8
273	Empty	CALF-20	5962.81
273	Empty	CALF-20	5965.27
273	Empty	CALF-20	5967.84
273	Empty	CALF-20	5969.86
273	Empty	CALF-20	5968.21
273	Empty	CALF-20	5963.23
273	Empty	CALF-20	5956.85
273	Empty	CALF-20	5952.41
273	Empty	CALF-20	5949.34
273	Empty	CALF-20	5945.53
273	Empty	CALF-20	5938.17
273	Empty	CALF-20	5929.54
273	Empty	CALF-20	5921.62
273	Empty	CALF-20	5915.22
273	Empty	CALF-20	5906.94
273	Empty	CALF-20	5895.42
273	Empty	CALF-20	5881.74
273	Empty	CALF-20	5870.32
273	Empty	CALF-20	5862.43
273	Empty	CALF-20	5856.67
273	Empty	CALF-20	5850.01
273	Empty	CALF-20	5843.11
273	Empty	CALF-20	5839.1
273	Empty	CALF-20	5840.43
273	Empty	CALF-20	5846.08
273	Empty	CALF-20	5852.71
273	Empty	CALF-20	5858.03
273	Empty	CALF-20	5861.63
273	Empty	CALF-20	5865.12
273	Empty	CALF-20	5869.18
273	Empty	CALF-20	5873.96
273	Empty	CALF-20	5877.83
273	Empty	CALF-20	5881.13
273	Empty	CALF-20	5883.34
273	Empty	CALF-20	5886.26
273	Empty	CALF-20	5890.07
273	Empty	CALF-20	5894.78
273	Empty	CALF-20	5898.34
273	Empty	CALF-20	5900.17
273	Empty	CALF-20	5898.98
273	Empty	CALF-20	5895.83
273	Empty	CALF-20	5890.27
273	Empty	CALF-20	5882.95
273	Empty	CALF-20	5873.11
273	Empty	CALF-20	5862.44
273	Empty	CALF-20	5851.52
273	Empty	CALF-20	5842.14
273	Empty	CALF-20	5834.46
273	Empty	CALF-20	5829.61
273	Empty	CALF-20	5826.99
273	Empty	CALF-20	5826.38
273	Empty	CALF-20	5826.79
273	Empty	CALF-20	5828.08
273	Empty	CALF-20	5830.64
273	Empty	CALF-20	5834.32
273	Empty	CALF-20	5837.88
273	Empty	CALF-20	5839.77
273	Empty	CALF-20	5841
273	Empty	CALF-20	5844.13
273	Empty	CALF-20	5850.95
273	Empty	CALF-20	5859.55
273	Empty	CALF-20	5867.67
273	Empty	CALF-20	5873.82
273	Empty	CALF-20	5880.84
273	Empty	CALF-20	5889.5
273	Empty	CALF-20	5898.16
273	Empty	CALF-20	5901.96
273	Empty	CALF-20	5900.23
273	Empty	CALF-20	5895.12
273	Empty	CALF-20	5891.46
273	Empty	CALF-20	5889.36
273	Empty	CALF-20	5886.88
273	Empty	CALF-20	5880.5
273	Empty	CALF-20	5872.93
273	Empty	CALF-20	5867.19
273	Empty	CALF-20	5866.48
273	Empty	CALF-20	5868.4
273	Empty	CALF-20	5870.09
273	Empty	CALF-20	5869.01
273	Empty	CALF-20	5866.48
273	Empty	CALF-20	5863.7
273	Empty	CALF-20	5861.54
273	Empty	CALF-20	5859.5
273	Empty	CALF-20	5858.56
273	Empty	CALF-20	5859.93
273	Empty	CALF-20	5863.9
273	Empty	CALF-20	5868.8
273	Empty	CALF-20	5873.31
273	Empty	CALF-20	5877.68
273	Empty	CALF-20	5882.95
273	Empty	CALF-20	5889.75
273	Empty	CALF-20	5896.54
273	Empty	CALF-20	5902.65
273	Empty	CALF-20	5907.75
273	Empty	CALF-20	5912.81
273	Empty	CALF-20	5916.4
273	Empty	CALF-20	5918.24
273	Empty	CALF-20	5918.07
273	Empty	CALF-20	5918.87
273	Empty	CALF-20	5921.86
273	Empty	CALF-20	5927.32
273	Empty	CALF-20	5931.73
273	Empty	CALF-20	5934.17
273	Empty	CALF-20	5933.88
273	Empty	CALF-20	5933.08
273	Empty	CALF-20	5932.07
273	Empty	CALF-20	5930.98
273	Empty	CALF-20	5928.18
273	Empty	CALF-20	5923.71
273	Empty	CALF-20	5918.25
273	Empty	CALF-20	5914.01
273	Empty	CALF-20	5911.15
273	Empty	CALF-20	5908.78
273	Empty	CALF-20	5906.04
273	Empty	CALF-20	5904.53
273	Empty	CALF-20	5906.95
273	Empty	CALF-20	5913.74
273	Empty	CALF-20	5920.97
273	Empty	CALF-20	5924.09
273	Empty	CALF-20	5923.28
273	Empty	CALF-20	5922.05
273	Empty	CALF-20	5924.36
273	Empty	CALF-20	5929.61
273	Empty	CALF-20	5935.56
273	Empty	CALF-20	5939.97
273	Empty	CALF-20	5944.49
273	Empty	CALF-20	5949.37
273	Empty	CALF-20	5954.82
273	Empty	CALF-20	5959.04
273	Empty	CALF-20	5962.53
273	Empty	CALF-20	5965.41
273	Empty	CALF-20	5968.74
273	Empty	CALF-20	5970.79
273	Empty	CALF-20	5970.78
273	Empty	CALF-20	5968.01
273	Empty	CALF-20	5964.72
273	Empty	CALF-20	5962.17
273	Empty	CALF-20	5961.42
273	Empty	CALF-20	5962.04
273	Empty	CALF-20	5964.51
273	Empty	CALF-20	5968.15
273	Empty	CALF-20	5972.48
273	Empty	CALF-20	5975.38
273	Empty	CALF-20	5976.66
273	Empty	CALF-20	5977.68
273	Empty	CALF-20	5980.44
273	Empty	CALF-20	5984.4
273	Empty	CALF-20	5987.81
273	Empty	CALF-20	5989.63
273	Empty	CALF-20	5990.68
273	Empty	CALF-20	5993.4
273	Empty	CALF-20	5998.61
273	Empty	CALF-20	6005.77
273	Empty	CALF-20	6012.32
273	Empty	CALF-20	6017.71
273	Empty	CALF-20	6021.93
273	Empty	CALF-20	6026.88
273	Empty	CALF-20	6031.47
273	Empty	CALF-20	6033.72
273	Empty	CALF-20	6031.97
273	Empty	CALF-20	6028.85
273	Empty	CALF-20	6027.02
273	Empty	CALF-20	6028.03
273	Empty	CALF-20	6028.53
273	Empty	CALF-20	6026.69
273	Empty	CALF-20	6022.43
273	Empty	CALF-20	6018.7
273	Empty	CALF-20	6016.37
273	Empty	CALF-20	6014.83
273	Empty	CALF-20	6011.67
273	Empty	CALF-20	6007.28
273	Empty	CALF-20	6002.45
273	Empty	CALF-20	5998.66
273	Empty	CALF-20	5995.98
273	Empty	CALF-20	5994.83
273	Empty	CALF-20	5995.92
273	Empty	CALF-20	5999.37
273	Empty	CALF-20	6004.62
273	Empty	CALF-20	6010.29
273	Empty	CALF-20	6015.27
273	Empty	CALF-20	6019.14
273	Empty	CALF-20	6022.51
273	Empty	CALF-20	6025.21
273	Empty	CALF-20	6027.44
273	Empty	CALF-20	6027.94
273	Empty	CALF-20	6026.62
273	Empty	CALF-20	6023.08
273	Empty	CALF-20	6017.94
273	Empty	CALF-20	6011.21
273	Empty	CALF-20	6004.16
273	Empty	CALF-20	5997.44
273	Empty	CALF-20	5992
273	Empty	CALF-20	5985.93
273	Empty	CALF-20	5978.87
273	Empty	CALF-20	5970.46
273	Empty	CALF-20	5962.62
273	Empty	CALF-20	5955.8
273	Empty	CALF-20	5950.7
273	Empty	CALF-20	5946.05
273	Empty	CALF-20	5941.55
273	Empty	CALF-20	5937.02
273	Empty	CALF-20	5934.11
273	Empty	CALF-20	5933.47
273	Empty	CALF-20	5935.45
273	Empty	CALF-20	5938.11
273	Empty	CALF-20	5940.24
273	Empty	CALF-20	5942.04
273	Empty	CALF-20	5944.67
273	Empty	CALF-20	5948.28
273	Empty	CALF-20	5951.43
273	Empty	CALF-20	5952.87
273	Empty	CALF-20	5952.62
273	Empty	CALF-20	5952.53
273	Empty	CALF-20	5953.77
273	Empty	CALF-20	5956.79
273	Empty	CALF-20	5959.92
273	Empty	CALF-20	5962.08
273	Empty	CALF-20	5962.12
273	Empty	CALF-20	5962.01
273	Empty	CALF-20	5962.35
273	Empty	CALF-20	5963.21
273	Empty	CALF-20	5962.03
273	Empty	CALF-20	5958.44
273	Empty	CALF-20	5953.13
273	Empty	CALF-20	5948.57
273	Empty	CALF-20	5943.47
273	Empty	CALF-20	5937.38
273	Empty	CALF-20	5930.15
273	Empty	CALF-20	5924.42
273	Empty	CALF-20	5920.96
273	Empty	CALF-20	5919.67
273	Empty	CALF-20	5918
273	Empty	CALF-20	5915.69
273	Empty	CALF-20	5912.96
273	Empty	CALF-20	5911.38
273	Empty	CALF-20	5910.97
273	Empty	CALF-20	5911.77
273	Empty	CALF-20	5912.51
273	Empty	CALF-20	5912.95
273	Empty	CALF-20	5913.08
273	Empty	CALF-20	5913.95
273	Empty	CALF-20	5916.27
273	Empty	CALF-20	5920.14
273	Empty	CALF-20	5924.94
273	Empty	CALF-20	5929.74
273	Empty	CALF-20	5933.56
273	Empty	CALF-20	5934.8
273	Empty	CALF-20	5933.41
273	Empty	CALF-20	5929.04
273	Empty	CALF-20	5923.75
273	Empty	CALF-20	5917.96
273	Empty	CALF-20	5912.55
273	Empty	CALF-20	5906.22
273	Empty	CALF-20	5900.08
273	Empty	CALF-20	5894.1
273	Empty	CALF-20	5889.67
273	Empty	CALF-20	5885.07
273	Empty	CALF-20	5880.33
273	Empty	CALF-20	5874.87
273	Empty	CALF-20	5871.65
273	Empty	CALF-20	5870.75
273	Empty	CALF-20	5872.17
273	Empty	CALF-20	5873.28
273	Empty	CALF-20	5874.65
273	Empty	CALF-20	5877.76
273	Empty	CALF-20	5885.07
273	Empty	CALF-20	5894.62
273	Empty	CALF-20	5904.03
273	Empty	CALF-20	5911.17
273	Empty	CALF-20	5917.39
273	Empty	CALF-20	5923.47
273	Empty	CALF-20	5927.91
273	Empty	CALF-20	5928.22
273	Empty	CALF-20	5924.34
273	Empty	CALF-20	5919.03
273	Empty	CALF-20	5914.25
273	Empty	CALF-20	5909.81
273	Empty	CALF-20	5902.93
273	Empty	CALF-20	5893.53
273	Empty	CALF-20	5882.39
273	Empty	CALF-20	5872.78
273	Empty	CALF-20	5864.94
273	Empty	CALF-20	5859.69
273	Empty	CALF-20	5855.41
273	Empty	CALF-20	5852.69
273	Empty	CALF-20	5850.67
273	Empty	CALF-20	5850.34
273	Empty	CALF-20	5850.5
273	Empty	CALF-20	5852.6
273	Empty	CALF-20	5856.12
273	Empty	CALF-20	5862.4
273	Empty	CALF-20	5869.4
273	Empty	CALF-20	5876.35
273	Empty	CALF-20	5881.29
273	Empty	CALF-20	5885.63
273	Empty	CALF-20	5889.13
273	Empty	CALF-20	5892.35
273	Empty	CALF-20	5893.56
273	Empty	CALF-20	5892.84
273	Empty	CALF-20	5890.45
273	Empty	CALF-20	5888.1
273	Empty	CALF-20	5885.7
273	Empty	CALF-20	5882.41
273	Empty	CALF-20	5877.41
273	Empty	CALF-20	5871.47
273	Empty	CALF-20	5866.51
273	Empty	CALF-20	5862.67
273	Empty	CALF-20	5859.03
273	Empty	CALF-20	5853.64
273	Empty	CALF-20	5847.43
273	Empty	CALF-20	5841.37
273	Empty	CALF-20	5838
273	Empty	CALF-20	5836.24
273	Empty	CALF-20	5835.96
273	Empty	CALF-20	5836
273	Empty	CALF-20	5838.31
273	Empty	CALF-20	5842.92
273	Empty	CALF-20	5850.45
273	Empty	CALF-20	5857.75
273	Empty	CALF-20	5864.85
273	Empty	CALF-20	5870.66
273	Empty	CALF-20	5877.13
273	Empty	CALF-20	5883.42
273	Empty	CALF-20	5890.2
273	Empty	CALF-20	5895.48
273	Empty	CALF-20	5899.8
273	Empty	CALF-20	5902.94
273	Empty	CALF-20	5906.56
273	Empty	CALF-20	5910.39
273	Empty	CALF-20	5914.6
273	Empty	CALF-20	5917.58
273	Empty	CALF-20	5918.98
273	Empty	CALF-20	5918.36
273	Empty	CALF-20	5915.75
273	Empty	CALF-20	5911.07
273	Empty	CALF-20	5904.36
273	Empty	CALF-20	5896.19
273	Empty	CALF-20	5887.32
273	Empty	CALF-20	5878.85
273	Empty	CALF-20	5869.79
273	Empty	CALF-20	5860.81
273	Empty	CALF-20	5852.04
273	Empty	CALF-20	5845.7
273	Empty	CALF-20	5841.95
273	Empty	CALF-20	5841.16
273	Empty	CALF-20	5841.46
273	Empty	CALF-20	5843.77
273	Empty	CALF-20	5847.29
273	Empty	CALF-20	5853.18
273	Empty	CALF-20	5859.98
273	Empty	CALF-20	5868.76
273	Empty	CALF-20	5878.65
273	Empty	CALF-20	5891.27
273	Empty	CALF-20	5904.91
273	Empty	CALF-20	5918.78
273	Empty	CALF-20	5930.55
273	Empty	CALF-20	5941.5
273	Empty	CALF-20	5951.24
273	Empty	CALF-20	5959.81
273	Empty	CALF-20	5964.51
273	Empty	CALF-20	5964.66
273	Empty	CALF-20	5960.86
273	Empty	CALF-20	5955.71
273	Empty	CALF-20	5949.8
273	Empty	CALF-20	5942.4
273	Empty	CALF-20	5932.21
273	Empty	CALF-20	5920.17
273	Empty	CALF-20	5909.08
273	Empty	CALF-20	5900.64
273	Empty	CALF-20	5894.97
273	Empty	CALF-20	5890.03
273	Empty	CALF-20	5885.92
273	Empty	CALF-20	5883.43
273	Empty	CALF-20	5884.18
273	Empty	CALF-20	5887.46
273	Empty	CALF-20	5892.89
273	Empty	CALF-20	5899.52
273	Empty	CALF-20	5908.2
273	Empty	CALF-20	5917.62
273	Empty	CALF-20	5927.82
273	Empty	CALF-20	5937.25
273	Empty	CALF-20	5946.75
273	Empty	CALF-20	5955.74
273	Empty	CALF-20	5964.88
273	Empty	CALF-20	5972.38
273	Empty	CALF-20	5978.14
273	Empty	CALF-20	5981.16
273	Empty	CALF-20	5982.35
273	Empty	CALF-20	5981.42
273	Empty	CALF-20	5979.99
273	Empty	CALF-20	5978.4
273	Empty	CALF-20	5977.49
273	Empty	CALF-20	5976.47
273	Empty	CALF-20	5974.76
273	Empty	CALF-20	5971.75
273	Empty	CALF-20	5968.98
273	Empty	CALF-20	5967.55
273	Empty	CALF-20	5967.75
273	Empty	CALF-20	5968.23
273	Empty	CALF-20	5967.63
273	Empty	CALF-20	5965.8
273	Empty	CALF-20	5963.26
273	Empty	CALF-20	5961.08
273	Empty	CALF-20	5959.5
273	Empty	CALF-20	5958.26
273	Empty	CALF-20	5957.35
273	Empty	CALF-20	5956.99
273	Empty	CALF-20	5956.99
273	Empty	CALF-20	5958.27
273	Empty	CALF-20	5960.96
273	Empty	CALF-20	5965.08
273	Empty	CALF-20	5969.42
273	Empty	CALF-20	5973.76
273	Empty	CALF-20	5977.66
273	Empty	CALF-20	5982.23
273	Empty	CALF-20	5987.7
273	Empty	CALF-20	5993.48
273	Empty	CALF-20	5997.41
273	Empty	CALF-20	5999.61
273	Empty	CALF-20	6000.92
273	Empty	CALF-20	6003.32
273	Empty	CALF-20	6006.74
273	Empty	CALF-20	6010.11
273	Empty	CALF-20	6011.3
273	Empty	CALF-20	6010.72
273	Empty	CALF-20	6008.67
273	Empty	CALF-20	6005.83
273	Empty	CALF-20	6001.24
273	Empty	CALF-20	5994.79
273	Empty	CALF-20	5986.95
273	Empty	CALF-20	5979.84
273	Empty	CALF-20	5973.98
273	Empty	CALF-20	5968.69
273	Empty	CALF-20	5962.57
273	Empty	CALF-20	5957.05
273	Empty	CALF-20	5953.82
273	Empty	CALF-20	5954.21
273	Empty	CALF-20	5956.83
273	Empty	CALF-20	5960.14
273	Empty	CALF-20	5963.32
273	Empty	CALF-20	5967.2
273	Empty	CALF-20	5971.9
273	Empty	CALF-20	5977.7
273	Empty	CALF-20	5984.66
273	Empty	CALF-20	5992.85
273	Empty	CALF-20	6001.34
273	Empty	CALF-20	6009
273	Empty	CALF-20	6015.32
273	Empty	CALF-20	6020.84
273	Empty	CALF-20	6025.89
273	Empty	CALF-20	6029.31
273	Empty	CALF-20	6029.49
273	Empty	CALF-20	6025.92
273	Empty	CALF-20	6020.45
273	Empty	CALF-20	6014.61
273	Empty	CALF-20	6008.65
273	Empty	CALF-20	6001.19
273	Empty	CALF-20	5992.47
273	Empty	CALF-20	5983.94
273	Empty	CALF-20	5977.3
273	Empty	CALF-20	5971.6
273	Empty	CALF-20	5965.94
273	Empty	CALF-20	5960.03
273	Empty	CALF-20	5955.48
273	Empty	CALF-20	5952.39
273	Empty	CALF-20	5950.73
273	Empty	CALF-20	5949.03
273	Empty	CALF-20	5948.06
273	Empty	CALF-20	5947.71
273	Empty	CALF-20	5948.73
273	Empty	CALF-20	5950.08
273	Empty	CALF-20	5952.32
273	Empty	CALF-20	5954.66
273	Empty	CALF-20	5957.38
273	Empty	CALF-20	5959.85
273	Empty	CALF-20	5962.37
273	Empty	CALF-20	5964.88
273	Empty	CALF-20	5968.23
273	Empty	CALF-20	5971.49
273	Empty	CALF-20	5973.9
273	Empty	CALF-20	5974.48
273	Empty	CALF-20	5974.1
273	Empty	CALF-20	5973.84
273	Empty	CALF-20	5974.76
273	Empty	CALF-20	5975.88
273	Empty	CALF-20	5975.05
273	Empty	CALF-20	5971.68
273	Empty	CALF-20	5967.18
273	Empty	CALF-20	5963.42
273	Empty	CALF-20	5960.14
273	Empty	CALF-20	5955.49
273	Empty	CALF-20	5947.87
273	Empty	CALF-20	5939.53
273	Empty	CALF-20	5932.63
273	Empty	CALF-20	5928.51
273	Empty	CALF-20	5924.85
273	Empty	CALF-20	5920.89
273	Empty	CALF-20	5916.51
273	Empty	CALF-20	5914.29
273	Empty	CALF-20	5914.26
273	Empty	CALF-20	5916.86
273	Empty	CALF-20	5919.68
273	Empty	CALF-20	5923.12
273	Empty	CALF-20	5926.89
273	Empty	CALF-20	5932.36
273	Empty	CALF-20	5938.63
273	Empty	CALF-20	5945.57
273	Empty	CALF-20	5951.37
273	Empty	CALF-20	5956.73
273	Empty	CALF-20	5961.12
273	Empty	CALF-20	5966.24
273	Empty	CALF-20	5971.17
273	Empty	CALF-20	5975.79
273	Empty	CALF-20	5978.37
273	Empty	CALF-20	5978.45
273	Empty	CALF-20	5976.41
273	Empty	CALF-20	5973.72
273	Empty	CALF-20	5970.14
273	Empty	CALF-20	5965.25
273	Empty	CALF-20	5958.3
273	Empty	CALF-20	5949.99
273	Empty	CALF-20	5942.54
273	Empty	CALF-20	5936.69
273	Empty	CALF-20	5931.97
273	Empty	CALF-20	5927.12
273	Empty	CALF-20	5923.29
273	Empty	CALF-20	5920.81
273	Empty	CALF-20	5920.24
273	Empty	CALF-20	5919.95
273	Empty	CALF-20	5919.98
273	Empty	CALF-20	5919.6
273	Empty	CALF-20	5919.76
273	Empty	CALF-20	5918.62
273	Empty	CALF-20	5917.25
273	Empty	CALF-20	5916.36
273	Empty	CALF-20	5917.71
273	Empty	CALF-20	5919.32
273	Empty	CALF-20	5920.08
273	Empty	CALF-20	5918.31
273	Empty	CALF-20	5916.83
273	Empty	CALF-20	5916.4
273	Empty	CALF-20	5916.88
273	Empty	CALF-20	5915.1
273	Empty	CALF-20	5911.14
273	Empty	CALF-20	5906.28
273	Empty	CALF-20	5903.05
273	Empty	CALF-20	5900.89
273	Empty	CALF-20	5898.35
273	Empty	CALF-20	5894.3
273	Empty	CALF-20	5890.27
273	Empty	CALF-20	5887.32
273	Empty	CALF-20	5885.92
273	Empty	CALF-20	5885.04
273	Empty	CALF-20	5883.2
273	Empty	CALF-20	5880.34
273	Empty	CALF-20	5877.16
273	Empty	CALF-20	5874.6
273	Empty	CALF-20	5872.63
273	Empty	CALF-20	5870.66
273	Empty	CALF-20	5867.59
273	Empty	CALF-20	5864.24
273	Empty	CALF-20	5860.86
273	Empty	CALF-20	5858.61
273	Empty	CALF-20	5856.91
273	Empty	CALF-20	5855.9
273	Empty	CALF-20	5855.09
273	Empty	CALF-20	5855.02
273	Empty	CALF-20	5855.01
273	Empty	CALF-20	5855.17
273	Empty	CALF-20	5854.46
273	Empty	CALF-20	5853.78
273	Empty	CALF-20	5852.42
273	Empty	CALF-20	5851.02
273	Empty	CALF-20	5849.42
273	Empty	CALF-20	5848.79
273	Empty	CALF-20	5849.19
273	Empty	CALF-20	5851.13
273	Empty	CALF-20	5853.23
273	Empty	CALF-20	5854.95
273	Empty	CALF-20	5855.62
273	Empty	CALF-20	5856.85
273	Empty	CALF-20	5859.08
273	Empty	CALF-20	5862.29
273	Empty	CALF-20	5865.08
273	Empty	CALF-20	5867.3
273	Empty	CALF-20	5869.96
273	Empty	CALF-20	5874.82
273	Empty	CALF-20	5881.5
273	Empty	CALF-20	5888.5
273	Empty	CALF-20	5894.5
273	Empty	CALF-20	5899.42
273	Empty	CALF-20	5903.91
273	Empty	CALF-20	5908.13
273	Empty	CALF-20	5911.24
273	Empty	CALF-20	5912.01
273	Empty	CALF-20	5910.69
273	Empty	CALF-20	5908.69
273	Empty	CALF-20	5907.22
273	Empty	CALF-20	5905.29
273	Empty	CALF-20	5901.74
273	Empty	CALF-20	5896.34
273	Empty	CALF-20	5892.09
273	Empty	CALF-20	5890.64
273	Empty	CALF-20	5892.07
273	Empty	CALF-20	5893.67
273	Empty	CALF-20	5894.83
273	Empty	CALF-20	5896.22
273	Empty	CALF-20	5899.64
273	Empty	CALF-20	5904.41
273	Empty	CALF-20	5910.24
273	Empty	CALF-20	5916.42
273	Empty	CALF-20	5923.97
273	Empty	CALF-20	5932.01
273	Empty	CALF-20	5940.39
273	Empty	CALF-20	5947.9
273	Empty	CALF-20	5955.45
273	Empty	CALF-20	5962.85
273	Empty	CALF-20	5969.54
273	Empty	CALF-20	5973.24
273	Empty	CALF-20	5974
273	Empty	CALF-20	5971.6
273	Empty	CALF-20	5967.78
273	Empty	CALF-20	5962.25
273	Empty	CALF-20	5954.94
273	Empty	CALF-20	5946.05
273	Empty	CALF-20	5938.01
273	Empty	CALF-20	5932.09
273	Empty	CALF-20	5928.29
273	Empty	CALF-20	5924.94
273	Empty	CALF-20	5921.19
273	Empty	CALF-20	5918.16
273	Empty	CALF-20	5917.65
273	Empty	CALF-20	5920.33
273	Empty	CALF-20	5924.36
273	Empty	CALF-20	5928.62
273	Empty	CALF-20	5932.45
273	Empty	CALF-20	5937.13
273	Empty	CALF-20	5942.86
273	Empty	CALF-20	5949.7
273	Empty	CALF-20	5956.16
273	Empty	CALF-20	5962.13
273	Empty	CALF-20	5967.04
273	Empty	CALF-20	5971.87
273	Empty	CALF-20	5975.75
273	Empty	CALF-20	5978.6
273	Empty	CALF-20	5978.62
273	Empty	CALF-20	5976.43
273	Empty	CALF-20	5972.52
273	Empty	CALF-20	5968.63
273	Empty	CALF-20	5964.48
273	Empty	CALF-20	5960.42
273	Empty	CALF-20	5955.7
273	Empty	CALF-20	5951.32
273	Empty	CALF-20	5947.06
273	Empty	CALF-20	5943.95
273	Empty	CALF-20	5941.55
273	Empty	CALF-20	5939.72
273	Empty	CALF-20	5937.56
273	Empty	CALF-20	5935.53
273	Empty	CALF-20	5933.83
273	Empty	CALF-20	5932.65
273	Empty	CALF-20	5931.93
273	Empty	CALF-20	5931.53
273	Empty	CALF-20	5931.71
273	Empty	CALF-20	5932.17
273	Empty	CALF-20	5932.76
273	Empty	CALF-20	5932.75
273	Empty	CALF-20	5932.89
273	Empty	CALF-20	5933.46
273	Empty	CALF-20	5935.42
273	Empty	CALF-20	5937.99
273	Empty	CALF-20	5941.33
273	Empty	CALF-20	5944.79
273	Empty	CALF-20	5949.57
273	Empty	CALF-20	5954.53
273	Empty	CALF-20	5959.3
273	Empty	CALF-20	5962.99
273	Empty	CALF-20	5967.64
273	Empty	CALF-20	5973.61
273	Empty	CALF-20	5980.08
273	Empty	CALF-20	5983.81
273	Empty	CALF-20	5984.76
273	Empty	CALF-20	5984.42
273	Empty	CALF-20	5985.35
273	Empty	CALF-20	5985.96
273	Empty	CALF-20	5983.79
273	Empty	CALF-20	5977.24
273	Empty	CALF-20	5968.46
273	Empty	CALF-20	5959.88
273	Empty	CALF-20	5951.54
273	Empty	CALF-20	5942.25
273	Empty	CALF-20	5931.81
273	Empty	CALF-20	5922.62
273	Empty	CALF-20	5916.17
273	Empty	CALF-20	5912.57
273	Empty	CALF-20	5909.46
273	Empty	CALF-20	5907.22
273	Empty	CALF-20	5906.36
273	Empty	CALF-20	5908.82
273	Empty	CALF-20	5913.46
273	Empty	CALF-20	5920.07
273	Empty	CALF-20	5927.85
273	Empty	CALF-20	5938.19
273	Empty	CALF-20	5949.76
273	Empty	CALF-20	5961.46
273	Empty	CALF-20	5970.86
273	Empty	CALF-20	5979.27
273	Empty	CALF-20	5987.37
273	Empty	CALF-20	5995.74
273	Empty	CALF-20	6001.68
273	Empty	CALF-20	6003.69
273	Empty	CALF-20	6001.75
273	Empty	CALF-20	5998.63
273	Empty	CALF-20	5995.19
273	Empty	CALF-20	5990.84
273	Empty	CALF-20	5984.13
273	Empty	CALF-20	5976.21
273	Empty	CALF-20	5969.01
273	Empty	CALF-20	5962.87
273	Empty	CALF-20	5956.61
273	Empty	CALF-20	5948.47
273	Empty	CALF-20	5939.56
273	Empty	CALF-20	5931.22
273	Empty	CALF-20	5925.35
273	Empty	CALF-20	5921
273	Empty	CALF-20	5918.24
273	Empty	CALF-20	5915.55
273	Empty	CALF-20	5914
273	Empty	CALF-20	5913.43
273	Empty	CALF-20	5916.18
273	Empty	CALF-20	5921.28
273	Empty	CALF-20	5928.66
273	Empty	CALF-20	5935.98
273	Empty	CALF-20	5943.7
273	Empty	CALF-20	5950.81
273	Empty	CALF-20	5958.54
273	Empty	CALF-20	5965.23
273	Empty	CALF-20	5971.43
273	Empty	CALF-20	5976.12
273	Empty	CALF-20	5979.94
273	Empty	CALF-20	5981.74
273	Empty	CALF-20	5982.04
273	Empty	CALF-20	5980.04
273	Empty	CALF-20	5976.64
273	Empty	CALF-20	5972.61
273	Empty	CALF-20	5969.51
273	Empty	CALF-20	5966.51
273	Empty	CALF-20	5962.28
273	Empty	CALF-20	5956.04
273	Empty	CALF-20	5948.3
273	Empty	CALF-20	5941.1
273	Empty	CALF-20	5934.38
273	Empty	CALF-20	5928.24
273	Empty	CALF-20	5921.71
273	Empty	CALF-20	5916.65
273	Empty	CALF-20	5913.01
273	Empty	CALF-20	5911.11
273	Empty	CALF-20	5909.16
273	Empty	CALF-20	5908.88
273	Empty	CALF-20	5910.81
273	Empty	CALF-20	5916.86
273	Empty	CALF-20	5923.98
273	Empty	CALF-20	5931.45
273	Empty	CALF-20	5938.04
273	Empty	CALF-20	5946.01
273	Empty	CALF-20	5953.73
273	Empty	CALF-20	5960.39
273	Empty	CALF-20	5963.3
273	Empty	CALF-20	5965.05
273	Empty	CALF-20	5966.69
273	Empty	CALF-20	5969.93
273	Empty	CALF-20	5971.8
273	Empty	CALF-20	5971.06
273	Empty	CALF-20	5967.57
273	Empty	CALF-20	5964.74
273	Empty	CALF-20	5963.43
273	Empty	CALF-20	5962.67
273	Empty	CALF-20	5959.69
273	Empty	CALF-20	5953.98
273	Empty	CALF-20	5947.31
273	Empty	CALF-20	5940.88
273	Empty	CALF-20	5935.39
273	Empty	CALF-20	5930.03
273	Empty	CALF-20	5926.5
273	Empty	CALF-20	5925.16
273	Empty	CALF-20	5926.94
273	Empty	CALF-20	5929.24
273	Empty	CALF-20	5931.98
273	Empty	CALF-20	5934.32
273	Empty	CALF-20	5938.59
273	Empty	CALF-20	5943.47
273	Empty	CALF-20	5949.12
273	Empty	CALF-20	5952.98
273	Empty	CALF-20	5956.33
273	Empty	CALF-20	5958.58
273	Empty	CALF-20	5961.67
273	Empty	CALF-20	5963.86
273	Empty	CALF-20	5966.56
273	Empty	CALF-20	5968.36
273	Empty	CALF-20	5970.22
273	Empty	CALF-20	5970.8
273	Empty	CALF-20	5970.97
273	Empty	CALF-20	5970.1
273	Empty	CALF-20	5969.17
273	Empty	CALF-20	5967.55
273	Empty	CALF-20	5965.53
273	Empty	CALF-20	5963.45
273	Empty	CALF-20	5962.33
273	Empty	CALF-20	5962.12
273	Empty	CALF-20	5962.14
273	Empty	CALF-20	5962.62
273	Empty	CALF-20	5963.74
273	Empty	CALF-20	5966.87
273	Empty	CALF-20	5971.54
273	Empty	CALF-20	5977.03
273	Empty	CALF-20	5981.41
273	Empty	CALF-20	5985.67
273	Empty	CALF-20	5989.54
273	Empty	CALF-20	5993.74
273	Empty	CALF-20	5996.2
273	Empty	CALF-20	5997.58
273	Empty	CALF-20	5997.28
273	Empty	CALF-20	5997.32
273	Empty	CALF-20	5996.16
273	Empty	CALF-20	5993.75
273	Empty	CALF-20	5988.98
273	Empty	CALF-20	5984.3
273	Empty	CALF-20	5979.36
273	Empty	CALF-20	5974.46
273	Empty	CALF-20	5967.14
273	Empty	CALF-20	5958.48
273	Empty	CALF-20	5949.49
273	Empty	CALF-20	5942.49
273	Empty	CALF-20	5936.44
273	Empty	CALF-20	5930.42
273	Empty	CALF-20	5924.61
273	Empty	CALF-20	5921.43
273	Empty	CALF-20	5921.29
273	Empty	CALF-20	5922.37
273	Empty	CALF-20	5922.55
273	Empty	CALF-20	5921.86
273	Empty	CALF-20	5922.37
273	Empty	CALF-20	5925.11
273	Empty	CALF-20	5929.63
273	Empty	CALF-20	5934.62
273	Empty	CALF-20	5940.27
273	Empty	CALF-20	5946.32
273	Empty	CALF-20	5953.27
273	Empty	CALF-20	5959.38
273	Empty	CALF-20	5964.96
273	Empty	CALF-20	5969.62
273	Empty	CALF-20	5974.8
273	Empty	CALF-20	5978.99
273	Empty	CALF-20	5981.9
273	Empty	CALF-20	5982.4
273	Empty	CALF-20	5982.28
273	Empty	CALF-20	5981.34
273	Empty	CALF-20	5980.1
273	Empty	CALF-20	5976.95
273	Empty	CALF-20	5973.77
273	Empty	CALF-20	5970.33
273	Empty	CALF-20	5966.58
273	Empty	CALF-20	5960.65
273	Empty	CALF-20	5953.57
273	Empty	CALF-20	5946.55
273	Empty	CALF-20	5941.55
273	Empty	CALF-20	5936.29
273	Empty	CALF-20	5929.4
273	Empty	CALF-20	5921.5
273	Empty	CALF-20	5915.02
273	Empty	CALF-20	5909.55
273	Empty	CALF-20	5903.2
273	Empty	CALF-20	5895.04
273	Empty	CALF-20	5887.5
273	Empty	CALF-20	5883.47
273	Empty	CALF-20	5882.7
273	Empty	CALF-20	5883.2
273	Empty	CALF-20	5882.97
273	Empty	CALF-20	5883.42
273	Empty	CALF-20	5885.21
273	Empty	CALF-20	5888.99
273	Empty	CALF-20	5892.92
273	Empty	CALF-20	5898.03
273	Empty	CALF-20	5905.33
273	Empty	CALF-20	5916.01
273	Empty	CALF-20	5927.12
273	Empty	CALF-20	5936.32
273	Empty	CALF-20	5941.87
273	Empty	CALF-20	5947.49
273	Empty	CALF-20	5954.27
273	Empty	CALF-20	5961.81
273	Empty	CALF-20	5966.3
273	Empty	CALF-20	5967.73
273	Empty	CALF-20	5967
273	Empty	CALF-20	5966.7
273	Empty	CALF-20	5964.88
273	Empty	CALF-20	5960.32
273	Empty	CALF-20	5952.17
273	Empty	CALF-20	5943.17
273	Empty	CALF-20	5933.92
273	Empty	CALF-20	5924.14
273	Empty	CALF-20	5912.39
273	Empty	CALF-20	5899.75
273	Empty	CALF-20	5887.88
273	Empty	CALF-20	5878.81
273	Empty	CALF-20	5871.92
273	Empty	CALF-20	5865.97
273	Empty	CALF-20	5861.03
273	Empty	CALF-20	5856.85
273	Empty	CALF-20	5853.93
273	Empty	CALF-20	5851.4
273	Empty	CALF-20	5849.33
273	Empty	CALF-20	5847.17
273	Empty	CALF-20	5846.24
273	Empty	CALF-20	5847.25
273	Empty	CALF-20	5850.54
273	Empty	CALF-20	5854.15
273	Empty	CALF-20	5857.45
273	Empty	CALF-20	5858.59
273	Empty	CALF-20	5859.44
273	Empty	CALF-20	5860.07
273	Empty	CALF-20	5861.42
273	Empty	CALF-20	5861.23
273	Empty	CALF-20	5858.95
273	Empty	CALF-20	5854.03
273	Empty	CALF-20	5849.38
273	Empty	CALF-20	5845.26
273	Empty	CALF-20	5841.64
273	Empty	CALF-20	5835.97
273	Empty	CALF-20	5829.81
273	Empty	CALF-20	5824.55
273	Empty	CALF-20	5821
273	Empty	CALF-20	5816.12
273	Empty	CALF-20	5808.95
273	Empty	CALF-20	5801.29
273	Empty	CALF-20	5797.01
273	Empty	CALF-20	5796.22
273	Empty	CALF-20	5795.27
273	Empty	CALF-20	5791.9
273	Empty	CALF-20	5787.69
273	Empty	CALF-20	5786.38
273	Empty	CALF-20	5788.58
273	Empty	CALF-20	5792.59
273	Empty	CALF-20	5796.65
273	Empty	CALF-20	5802.48
273	Empty	CALF-20	5810.88
273	Empty	CALF-20	5821.61
273	Empty	CALF-20	5831.24
273	Empty	CALF-20	5839.66
273	Empty	CALF-20	5846.89
273	Empty	CALF-20	5855.59
273	Empty	CALF-20	5863.79
273	Empty	CALF-20	5870.2
273	Empty	CALF-20	5872.36
273	Empty	CALF-20	5872.33
273	Empty	CALF-20	5870.51
273	Empty	CALF-20	5868.07
273	Empty	CALF-20	5863.05
273	Empty	CALF-20	5856.07
273	Empty	CALF-20	5847.41
273	Empty	CALF-20	5839.22
273	Empty	CALF-20	5830.76
273	Empty	CALF-20	5822.3
273	Empty	CALF-20	5813.48
273	Empty	CALF-20	5805.89
273	Empty	CALF-20	5800.67
273	Empty	CALF-20	5799.08
273	Empty	CALF-20	5799.97
273	Empty	CALF-20	5802.08
273	Empty	CALF-20	5805.07
273	Empty	CALF-20	5809.71
273	Empty	CALF-20	5817.01
273	Empty	CALF-20	5826.75
273	Empty	CALF-20	5837.96
273	Empty	CALF-20	5849.32
273	Empty	CALF-20	5861.72
273	Empty	CALF-20	5874.81
273	Empty	CALF-20	5888.2
273	Empty	CALF-20	5898.57
273	Empty	CALF-20	5905.55
273	Empty	CALF-20	5909.56
273	Empty	CALF-20	5914.68
273	Empty	CALF-20	5920.5
273	Empty	CALF-20	5925.89
273	Empty	CALF-20	5927.27
273	Empty	CALF-20	5925.73
273	Empty	CALF-20	5922.58
273	Empty	CALF-20	5920.76
273	Empty	CALF-20	5919.31
273	Empty	CALF-20	5918.08
273	Empty	CALF-20	5915.54
273	Empty	CALF-20	5912.76
273	Empty	CALF-20	5908.92
273	Empty	CALF-20	5904.03
273	Empty	CALF-20	5897.37
273	Empty	CALF-20	5891.79
273	Empty	CALF-20	5889.01
273	Empty	CALF-20	5889.81
273	Empty	CALF-20	5892.11
273	Empty	CALF-20	5893.97
273	Empty	CALF-20	5895.44
273	Empty	CALF-20	5898.4
273	Empty	CALF-20	5903.85
273	Empty	CALF-20	5910.78
273	Empty	CALF-20	5918.43
273	Empty	CALF-20	5925.92
273	Empty	CALF-20	5934.41
273	Empty	CALF-20	5942.97
273	Empty	CALF-20	5950.96
273	Empty	CALF-20	5956.56
273	Empty	CALF-20	5961.76
273	Empty	CALF-20	5967.99
273	Empty	CALF-20	5976.67
273	Empty	CALF-20	5984.77
273	Empty	CALF-20	5990.61
273	Empty	CALF-20	5992.93
273	Empty	CALF-20	5994.23
273	Empty	CALF-20	5994.65
273	Empty	CALF-20	5994.01
273	Empty	CALF-20	5990.39
273	Empty	CALF-20	5985.34
273	Empty	CALF-20	5980.27
273	Empty	CALF-20	5976.69
273	Empty	CALF-20	5972.8
273	Empty	CALF-20	5968.5
273	Empty	CALF-20	5964.36
273	Empty	CALF-20	5963.49
273	Empty	CALF-20	5966.35
273	Empty	CALF-20	5971.65
273	Empty	CALF-20	5976.98
273	Empty	CALF-20	5981.34
273	Empty	CALF-20	5984.86
273	Empty	CALF-20	5987.3
273	Empty	CALF-20	5988.97
273	Empty	CALF-20	5990.78
273	Empty	CALF-20	5994.27
273	Empty	CALF-20	5999.47
273	Empty	CALF-20	6005.1
273	Empty	CALF-20	6009.13
273	Empty	CALF-20	6011.94
273	Empty	CALF-20	6014.57
273	Empty	CALF-20	6018.83
273	Empty	CALF-20	6024
273	Empty	CALF-20	6029.41
273	Empty	CALF-20	6033.22
273	Empty	CALF-20	6035.18
273	Empty	CALF-20	6034.64
273	Empty	CALF-20	6033.31
273	Empty	CALF-20	6031.88
273	Empty	CALF-20	6031.85
273	Empty	CALF-20	6032.56
273	Empty	CALF-20	6034.39
273	Empty	CALF-20	6036.09
273	Empty	CALF-20	6037.55
273	Empty	CALF-20	6037.43
273	Empty	CALF-20	6036.09
273	Empty	CALF-20	6034.02
273	Empty	CALF-20	6032.65
273	Empty	CALF-20	6031.58
273	Empty	CALF-20	6029.79
273	Empty	CALF-20	6026.68
273	Empty	CALF-20	6022.54
273	Empty	CALF-20	6018.65
273	Empty	CALF-20	6016.24
273	Empty	CALF-20	6015.72
273	Empty	CALF-20	6016.97
273	Empty	CALF-20	6019.76
273	Empty	CALF-20	6022.88
273	Empty	CALF-20	6025.11
273	Empty	CALF-20	6026.04
273	Empty	CALF-20	6026.22
273	Empty	CALF-20	6026.3
273	Empty	CALF-20	6026.86
273	Empty	CALF-20	6027.24
273	Empty	CALF-20	6027.54
273	Empty	CALF-20	6027.69
273	Empty	CALF-20	6028.07
273	Empty	CALF-20	6027.75
273	Empty	CALF-20	6026.4
273	Empty	CALF-20	6024.18
273	Empty	CALF-20	6022.53
273	Empty	CALF-20	6021.35
273	Empty	CALF-20	6019.93
273	Empty	CALF-20	6016.61
273	Empty	CALF-20	6011.06
273	Empty	CALF-20	6003.79
273	Empty	CALF-20	5996.11
273	Empty	CALF-20	5989.49
273	Empty	CALF-20	5985.3
273	Empty	CALF-20	5983.82
273	Empty	CALF-20	5983.56
273	Empty	CALF-20	5982.37
273	Empty	CALF-20	5979.98
273	Empty	CALF-20	5977.53
273	Empty	CALF-20	5976.32
273	Empty	CALF-20	5975.47
273	Empty	CALF-20	5973.78
273	Empty	CALF-20	5971
273	Empty	CALF-20	5968.28
273	Empty	CALF-20	5965.41
273	Empty	CALF-20	5961.21
273	Empty	CALF-20	5955.05
273	Empty	CALF-20	5949.32
273	Empty	CALF-20	5946.08
273	Empty	CALF-20	5944.92
273	Empty	CALF-20	5943.75
273	Empty	CALF-20	5940.82
273	Empty	CALF-20	5936.08
273	Empty	CALF-20	5930.74
273	Empty	CALF-20	5924.91
273	Empty	CALF-20	5918.81
273	Empty	CALF-20	5913.17
273	Empty	CALF-20	5908.76
273	Empty	CALF-20	5905.22
273	Empty	CALF-20	5901.4
273	Empty	CALF-20	5896.62
273	Empty	CALF-20	5891.95
273	Empty	CALF-20	5889.01
273	Empty	CALF-20	5887.78
273	Empty	CALF-20	5886.47
273	Empty	CALF-20	5883.53
273	Empty	CALF-20	5879.88
273	Empty	CALF-20	5876.49
273	Empty	CALF-20	5873.68
273	Empty	CALF-20	5869.53
273	Empty	CALF-20	5864.45
273	Empty	CALF-20	5860.39
[truncated: 16,304 more rows]

## Sheet: Figure 4b
Figure 4b	Distributions of a. cell lengths (2x2x2) cell
0	opt		18.0494	19.7806	18.9415	89.9998	90.0003	117.095
0	exp		17.8276	19.387	18.9672	90	90	115.895
T	Name		a	b	c	alpha	beta	gamma
273	Empty	CALF-20	18.3855	19.0762	18.6795	89.6036	89.5011	116.179
273	Empty	CALF-20	18.3881	19.0995	18.6656	89.5907	89.5538	116.15
273	Empty	CALF-20	18.3942	19.1242	18.6516	89.5833	89.6108	116.121
273	Empty	CALF-20	18.4062	19.1511	18.6402	89.575	89.674	116.093
273	Empty	CALF-20	18.418	19.1777	18.6304	89.5678	89.7356	116.066
273	Empty	CALF-20	18.4286	19.2023	18.6224	89.5577	89.792	116.042
273	Empty	CALF-20	18.4397	19.2246	18.616	89.546	89.8414	116.023
273	Empty	CALF-20	18.4577	19.2447	18.613	89.5248	89.8918	116.02
273	Empty	CALF-20	18.4786	19.263	18.6116	89.5028	89.9431	116.031
273	Empty	CALF-20	18.4954	19.2788	18.6102	89.4834	89.9975	116.051
273	Empty	CALF-20	18.5012	19.2904	18.6056	89.4709	90.0496	116.062
273	Empty	CALF-20	18.5009	19.2977	18.5983	89.4594	90.0972	116.072
273	Empty	CALF-20	18.4972	19.3005	18.5884	89.4513	90.1319	116.085
273	Empty	CALF-20	18.495	19.2996	18.5789	89.4419	90.1556	116.116
273	Empty	CALF-20	18.4893	19.2962	18.5676	89.4335	90.1693	116.145
273	Empty	CALF-20	18.4801	19.2919	18.5548	89.4229	90.1807	116.17
273	Empty	CALF-20	18.4637	19.2872	18.5393	89.4096	90.1893	116.186
273	Empty	CALF-20	18.4422	19.2831	18.524	89.3955	90.1889	116.209
273	Empty	CALF-20	18.4152	19.2812	18.5104	89.3846	90.1719	116.246
273	Empty	CALF-20	18.3881	19.2826	18.5016	89.3771	90.1378	116.299
273	Empty	CALF-20	18.3647	19.2866	18.4958	89.3763	90.0913	116.355
273	Empty	CALF-20	18.3483	19.292	18.4911	89.386	90.0416	116.41
273	Empty	CALF-20	18.3349	19.2988	18.4843	89.4075	89.9931	116.452
273	Empty	CALF-20	18.3227	19.3089	18.4763	89.4377	89.9474	116.481
273	Empty	CALF-20	18.3113	19.3231	18.4679	89.4698	89.9038	116.504
273	Empty	CALF-20	18.3044	19.3393	18.4593	89.5064	89.8586	116.53
273	Empty	CALF-20	18.3041	19.3556	18.448	89.5481	89.8145	116.56
273	Empty	CALF-20	18.3095	19.3717	18.4335	89.5945	89.7774	116.587
273	Empty	CALF-20	18.3197	19.3901	18.4181	89.6366	89.759	116.611
273	Empty	CALF-20	18.3357	19.4121	18.4068	89.6692	89.7605	116.642
273	Empty	CALF-20	18.3598	19.4363	18.4008	89.6884	89.7741	116.693
273	Empty	CALF-20	18.3893	19.4602	18.3988	89.7015	89.7895	116.761
273	Empty	CALF-20	18.4199	19.4835	18.4001	89.7093	89.8064	116.84
273	Empty	CALF-20	18.4461	19.507	18.4049	89.7205	89.8254	116.917
273	Empty	CALF-20	18.4701	19.5313	18.4139	89.7385	89.8532	116.989
273	Empty	CALF-20	18.493	19.5548	18.4252	89.7649	89.8883	117.053
273	Empty	CALF-20	18.5151	19.5757	18.4374	89.7876	89.9346	117.115
273	Empty	CALF-20	18.5306	19.593	18.4481	89.8026	89.9922	117.173
273	Empty	CALF-20	18.5389	19.6071	18.4567	89.8075	90.0621	117.235
273	Empty	CALF-20	18.5379	19.6184	18.4617	89.8159	90.135	117.296
273	Empty	CALF-20	18.5299	19.6268	18.4639	89.8304	90.2089	117.363
273	Empty	CALF-20	18.513	19.6324	18.4629	89.8462	90.288	117.436
273	Empty	CALF-20	18.4904	19.637	18.4613	89.8485	90.3833	117.518
273	Empty	CALF-20	18.4629	19.6424	18.4601	89.8415	90.4919	117.601
273	Empty	CALF-20	18.4364	19.6499	18.4612	89.8303	90.6031	117.687
273	Empty	CALF-20	18.4092	19.6594	18.4627	89.8273	90.6965	117.769
273	Empty	CALF-20	18.3812	19.6703	18.4649	89.8317	90.7717	117.848
273	Empty	CALF-20	18.3503	19.6823	18.4663	89.8414	90.8389	117.915
273	Empty	CALF-20	18.3217	19.6948	18.4678	89.851	90.9089	117.975
273	Empty	CALF-20	18.2966	19.7076	18.4681	89.8617	90.9769	118.026
273	Empty	CALF-20	18.2766	19.7201	18.4672	89.8706	91.0311	118.076
273	Empty	CALF-20	18.2593	19.7316	18.4637	89.8823	91.0603	118.125
273	Empty	CALF-20	18.2472	19.7412	18.4599	89.8904	91.0721	118.18
273	Empty	CALF-20	18.2417	19.7494	18.4562	89.8941	91.0758	118.239
273	Empty	CALF-20	18.2446	19.7577	18.4539	89.8969	91.0749	118.305
273	Empty	CALF-20	18.2514	19.7664	18.4528	89.9031	91.0643	118.368
273	Empty	CALF-20	18.2595	19.7744	18.4537	89.9111	91.0387	118.429
273	Empty	CALF-20	18.2687	19.781	18.4566	89.9166	90.9998	118.488
273	Empty	CALF-20	18.2825	19.7869	18.4637	89.9174	90.9532	118.548
273	Empty	CALF-20	18.3015	19.794	18.4747	89.9242	90.9002	118.602
273	Empty	CALF-20	18.3233	19.8036	18.4884	89.9433	90.84	118.644
273	Empty	CALF-20	18.3444	19.8138	18.5014	89.9671	90.7762	118.672
273	Empty	CALF-20	18.361	19.8225	18.5116	89.9833	90.7174	118.69
273	Empty	CALF-20	18.3731	19.8299	18.5202	89.9843	90.6738	118.711
273	Empty	CALF-20	18.3807	19.8381	18.5284	89.98	90.6418	118.736
273	Empty	CALF-20	18.3857	19.8496	18.5361	89.9807	90.6109	118.762
273	Empty	CALF-20	18.3871	19.8632	18.541	89.9922	90.5689	118.784
273	Empty	CALF-20	18.386	19.8769	18.5435	90.0104	90.5213	118.807
273	Empty	CALF-20	18.38	19.8914	18.5444	90.0352	90.4777	118.829
273	Empty	CALF-20	18.3703	19.908	18.5467	90.0601	90.4457	118.855
273	Empty	CALF-20	18.3552	19.9254	18.5494	90.0899	90.4178	118.875
273	Empty	CALF-20	18.3363	19.9414	18.5519	90.127	90.3834	118.886
273	Empty	CALF-20	18.3135	19.9549	18.5526	90.179	90.3345	118.881
273	Empty	CALF-20	18.2913	19.9672	18.5539	90.242	90.2829	118.867
273	Empty	CALF-20	18.27	19.9792	18.5559	90.3077	90.2404	118.848
273	Empty	CALF-20	18.2523	19.9892	18.5587	90.3587	90.2157	118.832
273	Empty	CALF-20	18.236	19.9946	18.5591	90.3983	90.1955	118.811
273	Empty	CALF-20	18.2213	19.9947	18.5564	90.429	90.1713	118.786
273	Empty	CALF-20	18.2059	19.9916	18.5504	90.4629	90.1364	118.753
273	Empty	CALF-20	18.192	19.9866	18.5429	90.5013	90.0941	118.722
273	Empty	CALF-20	18.1802	19.9798	18.5331	90.5452	90.0434	118.691
273	Empty	CALF-20	18.1732	19.9701	18.5216	90.5808	89.9869	118.657
273	Empty	CALF-20	18.1703	19.9571	18.5087	90.6009	89.9254	118.614
273	Empty	CALF-20	18.1709	19.944	18.4967	90.6004	89.8685	118.563
273	Empty	CALF-20	18.172	19.9336	18.4863	90.5946	89.8144	118.504
273	Empty	CALF-20	18.1731	19.9273	18.4795	90.5877	89.7616	118.441
273	Empty	CALF-20	18.1731	19.9248	18.4763	90.5753	89.7115	118.378
273	Empty	CALF-20	18.1736	19.926	18.477	90.5434	89.6728	118.323
273	Empty	CALF-20	18.1769	19.9314	18.4802	90.4907	89.6524	118.273
273	Empty	CALF-20	18.1845	19.9405	18.4856	90.4242	89.6543	118.229
273	Empty	CALF-20	18.1948	19.9534	18.4929	90.3538	89.6726	118.188
273	Empty	CALF-20	18.2026	19.9689	18.5013	90.28	89.6974	118.147
273	Empty	CALF-20	18.2042	19.9859	18.509	90.2074	89.7201	118.103
273	Empty	CALF-20	18.2002	20.0034	18.5141	90.1429	89.7411	118.054
273	Empty	CALF-20	18.1956	20.0212	18.5183	90.0886	89.7687	118.006
273	Empty	CALF-20	18.1926	20.0382	18.5233	90.0418	89.8058	117.962
273	Empty	CALF-20	18.1913	20.054	18.5321	89.998	89.8489	117.922
273	Empty	CALF-20	18.1875	20.0684	18.5444	89.9599	89.8877	117.882
273	Empty	CALF-20	18.1818	20.081	18.5594	89.9332	89.9191	117.844
273	Empty	CALF-20	18.1752	20.0925	18.5753	89.9164	89.947	117.812
273	Empty	CALF-20	18.1699	20.1026	18.5917	89.9013	89.9771	117.788
273	Empty	CALF-20	18.1634	20.1086	18.6071	89.8874	90.0064	117.765
273	Empty	CALF-20	18.1554	20.1079	18.6212	89.877	90.0301	117.738
273	Empty	CALF-20	18.1443	20.0998	18.6318	89.8767	90.0416	117.7
273	Empty	CALF-20	18.1334	20.0882	18.6391	89.884	90.0414	117.652
273	Empty	CALF-20	18.1245	20.0765	18.6424	89.8998	90.0255	117.595
273	Empty	CALF-20	18.1187	20.0637	18.6423	89.9254	89.9904	117.539
273	Empty	CALF-20	18.1129	20.0465	18.6385	89.959	89.9359	117.485
273	Empty	CALF-20	18.1058	20.0245	18.6323	89.9852	89.8729	117.442
273	Empty	CALF-20	18.0966	20.002	18.6247	89.9993	89.8131	117.404
273	Empty	CALF-20	18.0892	19.9834	18.6182	89.998	89.7615	117.37
273	Empty	CALF-20	18.0853	19.9683	18.6131	89.9961	89.7018	117.334
273	Empty	CALF-20	18.0856	19.9542	18.6089	90.0042	89.6213	117.296
273	Empty	CALF-20	18.0871	19.9396	18.604	90.0281	89.5213	117.249
273	Empty	CALF-20	18.0883	19.9259	18.5986	90.0542	89.4257	117.192
273	Empty	CALF-20	18.0868	19.9146	18.5926	90.0748	89.3531	117.119
273	Empty	CALF-20	18.0824	19.9059	18.5856	90.0892	89.3035	117.037
273	Empty	CALF-20	18.0764	19.8994	18.5775	90.1187	89.2555	116.952
273	Empty	CALF-20	18.0706	19.8944	18.5702	90.1796	89.1946	116.868
273	Empty	CALF-20	18.068	19.8912	18.5656	90.2727	89.1292	116.792
273	Empty	CALF-20	18.0689	19.8899	18.5648	90.3745	89.0812	116.729
273	Empty	CALF-20	18.0725	19.8899	18.5674	90.4683	89.0584	116.682
273	Empty	CALF-20	18.0766	19.8909	18.5726	90.5475	89.0554	116.643
273	Empty	CALF-20	18.0806	19.8924	18.5812	90.6243	89.0588	116.603
273	Empty	CALF-20	18.0838	19.8935	18.5941	90.7063	89.062	116.564
273	Empty	CALF-20	18.0884	19.8926	18.6117	90.7948	89.0655	116.533
273	Empty	CALF-20	18.0942	19.8887	18.632	90.8875	89.0659	116.497
273	Empty	CALF-20	18.1026	19.8824	18.6528	90.978	89.0615	116.45
273	Empty	CALF-20	18.1124	19.8749	18.673	91.0531	89.0586	116.393
273	Empty	CALF-20	18.1236	19.8661	18.6944	91.1039	89.0663	116.346
273	Empty	CALF-20	18.1333	19.8551	18.7174	91.1302	89.0849	116.319
273	Empty	CALF-20	18.1404	19.842	18.7407	91.1434	89.1046	116.31
273	Empty	CALF-20	18.1438	19.8267	18.761	91.1491	89.1167	116.31
273	Empty	CALF-20	18.1464	19.8088	18.7772	91.1378	89.1224	116.316
273	Empty	CALF-20	18.1505	19.7879	18.7905	91.0945	89.1334	116.327
273	Empty	CALF-20	18.1564	19.7649	18.8041	91.0177	89.1597	116.346
273	Empty	CALF-20	18.1605	19.7418	18.8196	90.9234	89.1925	116.364
273	Empty	CALF-20	18.1614	19.7179	18.8352	90.823	89.2201	116.375
273	Empty	CALF-20	18.1579	19.692	18.8475	90.7219	89.2373	116.375
273	Empty	CALF-20	18.152	19.6634	18.8551	90.6143	89.2483	116.366
273	Empty	CALF-20	18.1465	19.6338	18.8603	90.5019	89.2626	116.356
273	Empty	CALF-20	18.1438	19.606	18.8665	90.3912	89.2877	116.355
273	Empty	CALF-20	18.1431	19.5805	18.8741	90.2934	89.3189	116.365
273	Empty	CALF-20	18.1439	19.5557	18.8811	90.2125	89.3496	116.382
273	Empty	CALF-20	18.1446	19.5305	18.8864	90.1473	89.3817	116.398
273	Empty	CALF-20	18.1454	19.506	18.8901	90.0923	89.4257	116.412
273	Empty	CALF-20	18.1485	19.4846	18.8949	90.0542	89.4823	116.431
273	Empty	CALF-20	18.154	19.4659	18.9014	90.0317	89.5488	116.452
273	Empty	CALF-20	18.1621	19.4486	18.9092	90.0232	89.6209	116.47
273	Empty	CALF-20	18.1705	19.4324	18.9182	90.0218	89.6965	116.478
273	Empty	CALF-20	18.1807	19.4178	18.9301	90.0271	89.7745	116.48
273	Empty	CALF-20	18.1934	19.4047	18.9449	90.0416	89.8493	116.481
273	Empty	CALF-20	18.2099	19.3924	18.9622	90.0781	89.9065	116.492
273	Empty	CALF-20	18.227	19.3806	18.9799	90.1299	89.9424	116.511
273	Empty	CALF-20	18.2425	19.3694	18.9969	90.1848	89.9642	116.535
273	Empty	CALF-20	18.2557	19.3586	19.0127	90.2257	89.9855	116.557
273	Empty	CALF-20	18.2687	19.3468	19.0275	90.2545	90.0112	116.577
273	Empty	CALF-20	18.2826	19.3337	19.0407	90.2769	90.0369	116.593
273	Empty	CALF-20	18.2971	19.3196	19.0516	90.2999	90.0495	116.608
273	Empty	CALF-20	18.3081	19.3044	19.0593	90.3164	90.0473	116.614
273	Empty	CALF-20	18.3141	19.2883	19.0635	90.3198	90.038	116.608
273	Empty	CALF-20	18.3162	19.2709	19.065	90.3029	90.0328	116.589
273	Empty	CALF-20	18.3171	19.253	19.0662	90.2706	90.0328	116.566
273	Empty	CALF-20	18.3178	19.2346	19.0689	90.2309	90.0299	116.544
273	Empty	CALF-20	18.3195	19.2164	19.0723	90.1976	90.0107	116.52
273	Empty	CALF-20	18.3224	19.1984	19.0741	90.1792	89.9697	116.488
273	Empty	CALF-20	18.3267	19.1817	19.0737	90.1751	89.9126	116.445
273	Empty	CALF-20	18.3319	19.1673	19.0723	90.1668	89.8574	116.395
273	Empty	CALF-20	18.3364	19.1543	19.07	90.1448	89.8143	116.343
273	Empty	CALF-20	18.3402	19.1401	19.0656	90.112	89.786	116.294
273	Empty	CALF-20	18.3431	19.1231	19.0572	90.0857	89.7625	116.245
273	Empty	CALF-20	18.3468	19.1047	19.0456	90.0719	89.739	116.195
273	Empty	CALF-20	18.3507	19.0881	19.0316	90.0625	89.721	116.138
273	Empty	CALF-20	18.3543	19.0743	19.0184	90.0449	89.717	116.078
273	Empty	CALF-20	18.357	19.0611	19.0062	90.0227	89.7259	116.02
273	Empty	CALF-20	18.3597	19.0468	18.9962	90.005	89.7459	115.975
273	Empty	CALF-20	18.361	19.0324	18.9866	89.9992	89.7717	115.935
273	Empty	CALF-20	18.3612	19.0204	18.978	90.0048	89.8025	115.891
273	Empty	CALF-20	18.3589	19.0114	18.9693	90.0142	89.8368	115.829
273	Empty	CALF-20	18.3564	19.0036	18.9616	90.0192	89.8736	115.757
273	Empty	CALF-20	18.3544	18.9954	18.9544	90.0122	89.9156	115.685
273	Empty	CALF-20	18.3546	18.9866	18.9487	89.9899	89.9708	115.621
273	Empty	CALF-20	18.3556	18.9777	18.9427	89.949	90.0464	115.561
273	Empty	CALF-20	18.3559	18.9682	18.9363	89.8918	90.1433	115.505
273	Empty	CALF-20	18.3548	18.9579	18.9293	89.8183	90.2545	115.452
273	Empty	CALF-20	18.3541	18.9474	18.9236	89.7297	90.3721	115.4
273	Empty	CALF-20	18.356	18.9379	18.9208	89.6302	90.4885	115.347
273	Empty	CALF-20	18.3645	18.9298	18.9229	89.5302	90.6023	115.305
273	Empty	CALF-20	18.3775	18.9217	18.9286	89.4348	90.7153	115.276
273	Empty	CALF-20	18.3922	18.9128	18.9369	89.3464	90.8228	115.255
273	Empty	CALF-20	18.4056	18.9044	18.946	89.269	90.9157	115.223
273	Empty	CALF-20	18.4177	18.8977	18.9558	89.2091	90.9847	115.182
273	Empty	CALF-20	18.4297	18.8912	18.9666	89.1575	91.0328	115.141
273	Empty	CALF-20	18.4428	18.8828	18.9781	89.1134	91.0669	115.107
273	Empty	CALF-20	18.4566	18.8724	18.9884	89.0738	91.0954	115.078
273	Empty	CALF-20	18.4692	18.86	18.9952	89.0436	91.122	115.044
273	Empty	CALF-20	18.4807	18.8456	18.9978	89.0207	91.1499	115.007
273	Empty	CALF-20	18.4887	18.8294	18.9953	89.0052	91.1758	114.967
273	Empty	CALF-20	18.4932	18.8122	18.9881	89.0012	91.196	114.925
273	Empty	CALF-20	18.4918	18.7946	18.9759	89.0212	91.2014	114.874
273	Empty	CALF-20	18.4875	18.7761	18.9607	89.0663	91.1882	114.823
273	Empty	CALF-20	18.4803	18.7556	18.9428	89.1294	91.1573	114.771
273	Empty	CALF-20	18.4744	18.7341	18.9239	89.1948	91.1157	114.715
273	Empty	CALF-20	18.469	18.714	18.9047	89.2602	91.0656	114.645
273	Empty	CALF-20	18.4656	18.6962	18.8869	89.3283	91.0036	114.568
273	Empty	CALF-20	18.4608	18.6794	18.8688	89.398	90.9247	114.485
273	Empty	CALF-20	18.4552	18.6613	18.8501	89.4575	90.8343	114.412
273	Empty	CALF-20	18.4477	18.641	18.8291	89.5031	90.742	114.344
273	Empty	CALF-20	18.444	18.6204	18.8079	89.5332	90.6618	114.291
273	Empty	CALF-20	18.4441	18.6012	18.7863	89.5554	90.5976	114.245
273	Empty	CALF-20	18.4507	18.5842	18.7649	89.5711	90.5464	114.203
273	Empty	CALF-20	18.4589	18.5689	18.7429	89.5845	90.5006	114.159
273	Empty	CALF-20	18.4674	18.5556	18.7224	89.5971	90.4566	114.12
273	Empty	CALF-20	18.4748	18.5451	18.704	89.6108	90.4167	114.091
273	Empty	CALF-20	18.4857	18.5373	18.6903	89.6253	90.3881	114.083
273	Empty	CALF-20	18.5	18.5314	18.6816	89.6401	90.3713	114.086
273	Empty	CALF-20	18.516	18.5276	18.679	89.6571	90.3595	114.093
273	Empty	CALF-20	18.5288	18.5274	18.6822	89.6813	90.3405	114.094
273	Empty	CALF-20	18.5392	18.531	18.6905	89.7151	90.3095	114.093
273	Empty	CALF-20	18.5501	18.5359	18.7011	89.7561	90.2754	114.095
273	Empty	CALF-20	18.5633	18.5399	18.7118	89.8048	90.2467	114.112
273	Empty	CALF-20	18.5752	18.5419	18.7202	89.8675	90.2222	114.141
273	Empty	CALF-20	18.5805	18.5431	18.7252	89.9438	90.1988	114.175
273	Empty	CALF-20	18.5786	18.5446	18.7259	90.0296	90.1763	114.204
273	Empty	CALF-20	18.5715	18.5474	18.7219	90.1232	90.1555	114.227
273	Empty	CALF-20	18.5648	18.5508	18.7153	90.2207	90.1372	114.255
273	Empty	CALF-20	18.5589	18.5527	18.7079	90.3227	90.1182	114.296
273	Empty	CALF-20	18.5566	18.5525	18.7013	90.4257	90.0951	114.348
273	Empty	CALF-20	18.5537	18.5508	18.6952	90.5238	90.066	114.398
273	Empty	CALF-20	18.5499	18.5484	18.6901	90.6086	90.0377	114.44
273	Empty	CALF-20	18.5415	18.5459	18.6855	90.6778	90.0128	114.473
273	Empty	CALF-20	18.5352	18.542	18.6815	90.7316	89.9838	114.51
273	Empty	CALF-20	18.5333	18.5348	18.6766	90.7768	89.9416	114.557
273	Empty	CALF-20	18.5409	18.5235	18.6705	90.8106	89.8889	114.621
273	Empty	CALF-20	18.5524	18.5091	18.6621	90.8273	89.8388	114.697
273	Empty	CALF-20	18.5649	18.494	18.6521	90.8202	89.8069	114.78
273	Empty	CALF-20	18.5724	18.4798	18.6406	90.7955	89.7931	114.867
273	Empty	CALF-20	18.5784	18.4667	18.6285	90.7624	89.7886	114.963
273	Empty	CALF-20	18.5823	18.4545	18.6155	90.7255	89.7883	115.069
273	Empty	CALF-20	18.5887	18.4443	18.6046	90.6763	89.7973	115.184
273	Empty	CALF-20	18.5941	18.4379	18.5979	90.6162	89.8204	115.29
273	Empty	CALF-20	18.5996	18.4365	18.5969	90.5494	89.8584	115.385
273	Empty	CALF-20	18.6016	18.44	18.6011	90.4882	89.9037	115.476
273	Empty	CALF-20	18.6018	18.4479	18.6094	90.4355	89.9502	115.567
273	Empty	CALF-20	18.5994	18.4598	18.6208	90.3877	89.9971	115.653
273	Empty	CALF-20	18.5966	18.4751	18.6355	90.3416	90.0467	115.735
273	Empty	CALF-20	18.5923	18.4923	18.6515	90.3038	90.096	115.816
273	Empty	CALF-20	18.5876	18.5112	18.6665	90.2785	90.14	115.905
273	Empty	CALF-20	18.5825	18.5321	18.6797	90.2699	90.1769	115.998
273	Empty	CALF-20	18.5802	18.5547	18.6909	90.2769	90.2109	116.088
273	Empty	CALF-20	18.5812	18.5775	18.7	90.2939	90.2503	116.171
273	Empty	CALF-20	18.5832	18.5986	18.7057	90.3163	90.2947	116.247
273	Empty	CALF-20	18.584	18.6177	18.7079	90.3418	90.3331	116.317
273	Empty	CALF-20	18.5826	18.6361	18.7071	90.3695	90.3587	116.374
273	Empty	CALF-20	18.5839	18.6558	18.7064	90.3959	90.374	116.423
273	Empty	CALF-20	18.5912	18.6768	18.7064	90.4185	90.3845	116.466
273	Empty	CALF-20	18.606	18.6979	18.7072	90.4332	90.3934	116.507
273	Empty	CALF-20	18.6225	18.7172	18.7054	90.4396	90.3924	116.538
273	Empty	CALF-20	18.6366	18.733	18.6993	90.4383	90.3722	116.557
273	Empty	CALF-20	18.6454	18.7445	18.6874	90.4336	90.3286	116.571
273	Empty	CALF-20	18.6539	18.7524	18.6711	90.4261	90.2677	116.592
273	Empty	CALF-20	18.6633	18.758	18.6502	90.42	90.2002	116.619
273	Empty	CALF-20	18.6749	18.7613	18.6253	90.4125	90.1353	116.652
273	Empty	CALF-20	18.6804	18.7614	18.5951	90.4061	90.075	116.676
273	Empty	CALF-20	18.6799	18.7586	18.5614	90.3988	90.0177	116.692
273	Empty	CALF-20	18.6752	18.755	18.5271	90.3956	89.9564	116.697
273	Empty	CALF-20	18.6735	18.7542	18.4976	90.3927	89.8962	116.701
273	Empty	CALF-20	18.6714	18.7579	18.4732	90.3864	89.8428	116.7
273	Empty	CALF-20	18.6665	18.7657	18.4537	90.3672	89.8048	116.698
273	Empty	CALF-20	18.653	18.7764	18.4369	90.3392	89.7801	116.685
273	Empty	CALF-20	18.6364	18.7903	18.425	90.3115	89.7581	116.668
273	Empty	CALF-20	18.6203	18.8091	18.4186	90.2957	89.7309	116.654
273	Empty	CALF-20	18.6084	18.8328	18.4172	90.2882	89.6989	116.652
273	Empty	CALF-20	18.5963	18.8584	18.4167	90.285	89.662	116.657
273	Empty	CALF-20	18.5828	18.8835	18.414	90.2842	89.6234	116.662
273	Empty	CALF-20	18.5656	18.9084	18.4081	90.292	89.5872	116.659
273	Empty	CALF-20	18.547	18.9348	18.4015	90.304	89.5643	116.652
273	Empty	CALF-20	18.5287	18.9631	18.3955	90.3111	89.5587	116.644
273	Empty	CALF-20	18.5151	18.9927	18.3908	90.3004	89.5634	116.631
273	Empty	CALF-20	18.507	19.0238	18.3882	90.2726	89.5661	116.612
273	Empty	CALF-20	18.5051	19.0579	18.3881	90.2322	89.5644	116.585
273	Empty	CALF-20	18.5064	19.0945	18.3903	90.1829	89.5676	116.554
273	Empty	CALF-20	18.5084	19.1306	18.3925	90.1253	89.5825	116.521
273	Empty	CALF-20	18.5093	19.1636	18.3922	90.0663	89.5984	116.49
273	Empty	CALF-20	18.509	19.1931	18.3885	90.0103	89.6039	116.459
273	Empty	CALF-20	18.5098	19.2201	18.382	89.9583	89.5955	116.429
273	Empty	CALF-20	18.5106	19.2452	18.3704	89.9142	89.5768	116.385
273	Empty	CALF-20	18.5104	19.2656	18.3526	89.8757	89.559	116.329
273	Empty	CALF-20	18.5078	19.2782	18.3278	89.8418	89.5486	116.267
273	Empty	CALF-20	18.505	19.2835	18.2988	89.8072	89.5524	116.212
273	Empty	CALF-20	18.5021	19.2847	18.2679	89.7658	89.5737	116.162
273	Empty	CALF-20	18.4986	19.285	18.2384	89.7205	89.6073	116.113
273	Empty	CALF-20	18.4898	19.2851	18.2119	89.6778	89.6472	116.062
273	Empty	CALF-20	18.4785	19.2844	18.1915	89.641	89.6888	116.02
273	Empty	CALF-20	18.4691	19.2828	18.1776	89.6155	89.7306	115.995
273	Empty	CALF-20	18.467	19.2807	18.1702	89.6032	89.7732	115.987
273	Empty	CALF-20	18.468	19.2788	18.1667	89.606	89.8141	115.985
273	Empty	CALF-20	18.468	19.2792	18.1655	89.6167	89.8526	115.984
273	Empty	CALF-20	18.4617	19.2821	18.1646	89.6291	89.885	115.977
273	Empty	CALF-20	18.4526	19.2855	18.1644	89.637	89.9082	115.967
273	Empty	CALF-20	18.4444	19.287	18.1643	89.6441	89.9221	115.96
273	Empty	CALF-20	18.4406	19.2861	18.1647	89.6445	89.9376	115.971
273	Empty	CALF-20	18.4398	19.2852	18.1658	89.6345	89.9671	115.995
273	Empty	CALF-20	18.4398	19.2869	18.1685	89.6103	90.0128	116.023
273	Empty	CALF-20	18.4373	19.2917	18.1746	89.5845	90.0602	116.046
273	Empty	CALF-20	18.4336	19.2991	18.1852	89.5651	90.0994	116.068
273	Empty	CALF-20	18.4306	19.3087	18.2007	89.5588	90.128	116.096
273	Empty	CALF-20	18.4314	19.3211	18.221	89.5545	90.1569	116.128
273	Empty	CALF-20	18.4347	19.3363	18.2438	89.552	90.1871	116.157
273	Empty	CALF-20	18.4378	19.3528	18.2665	89.5495	90.2146	116.175
273	Empty	CALF-20	18.4366	19.3691	18.2868	89.5537	90.2308	116.18
273	Empty	CALF-20	18.4317	19.3853	18.3033	89.5609	90.235	116.172
273	Empty	CALF-20	18.426	19.4019	18.3158	89.5735	90.2272	116.158
273	Empty	CALF-20	18.4227	19.4176	18.3244	89.5886	90.2104	116.151
273	Empty	CALF-20	18.4211	19.4298	18.3295	89.6126	90.1829	116.161
273	Empty	CALF-20	18.4167	19.438	18.3317	89.6446	90.1517	116.183
273	Empty	CALF-20	18.4076	19.4447	18.3325	89.6875	90.1205	116.206
273	Empty	CALF-20	18.3973	19.4533	18.3345	89.7338	90.0921	116.226
273	Empty	CALF-20	18.3909	19.4636	18.3403	89.7838	90.0583	116.247
273	Empty	CALF-20	18.3887	19.4721	18.35	89.8369	90.0117	116.27
273	Empty	CALF-20	18.3872	19.4763	18.3619	89.8944	89.9531	116.288
273	Empty	CALF-20	18.3819	19.4771	18.374	89.9551	89.8901	116.297
273	Empty	CALF-20	18.3728	19.4768	18.3858	90.0172	89.8266	116.302
273	Empty	CALF-20	18.3625	19.4773	18.3974	90.0747	89.7623	116.309
273	Empty	CALF-20	18.3534	19.4777	18.4078	90.1298	89.6907	116.32
273	Empty	CALF-20	18.3439	19.4756	18.4156	90.1892	89.61	116.336
273	Empty	CALF-20	18.3333	19.4697	18.4206	90.2543	89.526	116.365
273	Empty	CALF-20	18.3219	19.4606	18.4247	90.3226	89.4446	116.418
273	Empty	CALF-20	18.3114	19.4509	18.4297	90.3877	89.3727	116.489
273	Empty	CALF-20	18.3013	19.4425	18.4366	90.4469	89.3168	116.567
273	Empty	CALF-20	18.292	19.4363	18.4459	90.4926	89.2857	116.643
273	Empty	CALF-20	18.2827	19.4328	18.4584	90.5259	89.2776	116.714
273	Empty	CALF-20	18.2753	19.4314	18.4753	90.5453	89.2884	116.778
273	Empty	CALF-20	18.2724	19.4316	18.4977	90.5577	89.3117	116.838
273	Empty	CALF-20	18.275	19.4338	18.5248	90.5619	89.348	116.895
273	Empty	CALF-20	18.2815	19.4388	18.5543	90.5584	89.4003	116.956
273	Empty	CALF-20	18.2899	19.4472	18.5835	90.5375	89.4749	117.022
273	Empty	CALF-20	18.297	19.4584	18.6106	90.5056	89.5635	117.091
273	Empty	CALF-20	18.3029	19.4713	18.6358	90.4686	89.6559	117.167
273	Empty	CALF-20	18.3093	19.4846	18.6594	90.4334	89.7433	117.258
273	Empty	CALF-20	18.3186	19.4972	18.6797	90.3923	89.8278	117.36
273	Empty	CALF-20	18.3304	19.5087	18.696	90.3405	89.9153	117.457
273	Empty	CALF-20	18.3427	19.5199	18.7095	90.2718	90.0151	117.533
273	Empty	CALF-20	18.3532	19.5323	18.723	90.1932	90.1273	117.589
273	Empty	CALF-20	18.3608	19.5458	18.738	90.1088	90.2455	117.629
273	Empty	CALF-20	18.3656	19.558	18.7542	90.0308	90.3542	117.656
273	Empty	CALF-20	18.3686	19.5673	18.7692	89.966	90.4437	117.669
273	Empty	CALF-20	18.3716	19.5748	18.7834	89.9152	90.5145	117.676
273	Empty	CALF-20	18.3748	19.5832	18.7964	89.8706	90.5741	117.686
273	Empty	CALF-20	18.3761	19.5927	18.8077	89.8284	90.6244	117.701
273	Empty	CALF-20	18.3721	19.6003	18.8145	89.7939	90.6595	117.713
273	Empty	CALF-20	18.3596	19.6035	18.8148	89.7779	90.6739	117.723
273	Empty	CALF-20	18.3419	19.6034	18.81	89.7819	90.6648	117.737
273	Empty	CALF-20	18.3239	19.6027	18.8022	89.7937	90.6347	117.752
273	Empty	CALF-20	18.307	19.6037	18.792	89.8043	90.5878	117.755
273	Empty	CALF-20	18.2878	19.6053	18.7799	89.8114	90.5328	117.737
273	Empty	CALF-20	18.2645	19.6063	18.7667	89.8244	90.4757	117.705
273	Empty	CALF-20	18.2382	19.6087	18.7547	89.8488	90.4199	117.665
273	Empty	CALF-20	18.2155	19.6146	18.7472	89.8899	90.3572	117.627
273	Empty	CALF-20	18.1984	19.6246	18.7453	89.9379	90.2838	117.597
273	Empty	CALF-20	18.1843	19.6373	18.7479	89.9906	90.1994	117.58
273	Empty	CALF-20	18.1682	19.6508	18.7521	90.0447	90.1128	117.573
273	Empty	CALF-20	18.1515	19.6652	18.7565	90.1031	90.0296	117.567
273	Empty	CALF-20	18.1386	19.6805	18.7609	90.1639	89.9522	117.557
273	Empty	CALF-20	18.1338	19.6961	18.7675	90.2182	89.8824	117.553
273	Empty	CALF-20	18.1337	19.7109	18.7743	90.2568	89.8202	117.557
273	Empty	CALF-20	18.1343	19.724	18.7808	90.2847	89.7638	117.565
273	Empty	CALF-20	18.1337	19.7363	18.787	90.3067	89.7142	117.564
273	Empty	CALF-20	18.1362	19.7498	18.795	90.3274	89.6702	117.559
273	Empty	CALF-20	18.1435	19.765	18.8058	90.3422	89.6341	117.554
273	Empty	CALF-20	18.1545	19.7808	18.8203	90.3476	89.611	117.556
273	Empty	CALF-20	18.166	19.7954	18.8368	90.349	89.5996	117.562
273	Empty	CALF-20	18.1787	19.8093	18.8558	90.3592	89.5882	117.578
273	Empty	CALF-20	18.193	19.824	18.8757	90.3748	89.5693	117.604
273	Empty	CALF-20	18.207	19.8389	18.894	90.3829	89.5506	117.633
273	Empty	CALF-20	18.2156	19.8518	18.9072	90.3733	89.5466	117.653
273	Empty	CALF-20	18.2179	19.8608	18.9147	90.3473	89.565	117.664
273	Empty	CALF-20	18.2156	19.8661	18.9169	90.3112	89.6031	117.671
273	Empty	CALF-20	18.2121	19.8697	18.9157	90.269	89.6528	117.677
273	Empty	CALF-20	18.2069	19.8733	18.911	90.2181	89.7049	117.673
273	Empty	CALF-20	18.1976	19.8769	18.9024	90.1587	89.7546	117.654
273	Empty	CALF-20	18.1858	19.88	18.8913	90.0982	89.8037	117.63
273	Empty	CALF-20	18.1736	19.882	18.8798	90.0383	89.8642	117.612
273	Empty	CALF-20	18.161	19.8836	18.8703	89.9788	89.9455	117.601
273	Empty	CALF-20	18.1446	19.886	18.8618	89.9192	90.0414	117.589
273	Empty	CALF-20	18.1239	19.8904	18.8529	89.8631	90.1354	117.571
273	Empty	CALF-20	18.1029	19.8951	18.8423	89.817	90.2194	117.543
273	Empty	CALF-20	18.0882	19.8984	18.8313	89.7793	90.3026	117.509
273	Empty	CALF-20	18.0795	19.8999	18.8196	89.7425	90.4003	117.47
273	Empty	CALF-20	18.0713	19.9	18.8075	89.7024	90.5156	117.431
273	Empty	CALF-20	18.058	19.899	18.7931	89.661	90.639	117.392
273	Empty	CALF-20	18.0422	19.8976	18.777	89.6298	90.7515	117.355
273	Empty	CALF-20	18.0288	19.8956	18.7592	89.6132	90.8418	117.312
273	Empty	CALF-20	18.0246	19.894	18.7434	89.612	90.9045	117.274
273	Empty	CALF-20	18.0267	19.8932	18.73	89.6239	90.9393	117.242
273	Empty	CALF-20	18.0319	19.893	18.721	89.6426	90.9519	117.219
273	Empty	CALF-20	18.0365	19.8936	18.7146	89.6628	90.9492	117.189
273	Empty	CALF-20	18.0425	19.8965	18.7111	89.6864	90.931	117.154
273	Empty	CALF-20	18.0502	19.9022	18.7096	89.7152	90.8931	117.113
273	Empty	CALF-20	18.0625	19.9087	18.7118	89.7586	90.8225	117.074
273	Empty	CALF-20	18.0774	19.9143	18.7152	89.8135	90.7194	117.034
273	Empty	CALF-20	18.095	19.9185	18.7193	89.8695	90.5988	116.995
273	Empty	CALF-20	18.1123	19.922	18.7222	89.9153	90.4819	116.958
273	Empty	CALF-20	18.1293	19.9249	18.7243	89.9548	90.3706	116.932
273	Empty	CALF-20	18.143	19.9276	18.7246	89.9924	90.2552	116.914
273	Empty	CALF-20	18.1558	19.929	18.7235	90.0406	90.1222	116.907
273	Empty	CALF-20	18.1676	19.9288	18.7211	90.0964	89.9742	116.911
273	Empty	CALF-20	18.1777	19.9261	18.7177	90.1546	89.8222	116.923
273	Empty	CALF-20	18.1818	19.9206	18.7139	90.2075	89.6814	116.93
273	Empty	CALF-20	18.1787	19.9128	18.7109	90.2583	89.5572	116.925
273	Empty	CALF-20	18.1704	19.9044	18.7119	90.3102	89.4498	116.921
273	Empty	CALF-20	18.1616	19.8959	18.7178	90.3672	89.3508	116.93
273	Empty	CALF-20	18.1532	19.8859	18.7264	90.4225	89.2609	116.947
273	Empty	CALF-20	18.1423	19.872	18.7337	90.4735	89.1862	116.962
273	Empty	CALF-20	18.1283	19.8535	18.7392	90.5196	89.1352	116.98
273	Empty	CALF-20	18.1122	19.8319	18.744	90.5646	89.1065	117.008
273	Empty	CALF-20	18.0976	19.8092	18.7496	90.6085	89.0961	117.052
273	Empty	CALF-20	18.0847	19.7869	18.7537	90.6526	89.1013	117.094
273	Empty	CALF-20	18.0733	19.764	18.755	90.6913	89.1202	117.127
273	Empty	CALF-20	18.0623	19.7398	18.7521	90.7219	89.1482	117.148
273	Empty	CALF-20	18.0567	19.7146	18.7481	90.7418	89.1805	117.164
273	Empty	CALF-20	18.055	19.6903	18.7439	90.7507	89.2167	117.166
273	Empty	CALF-20	18.0574	19.6689	18.7422	90.749	89.258	117.159
273	Empty	CALF-20	18.0599	19.6506	18.7419	90.741	89.3018	117.144
273	Empty	CALF-20	18.0647	19.6354	18.7446	90.7266	89.3495	117.134
273	Empty	CALF-20	18.0725	19.6235	18.7482	90.704	89.3999	117.117
273	Empty	CALF-20	18.0881	19.614	18.7535	90.6701	89.4533	117.099
273	Empty	CALF-20	18.1084	19.6066	18.7571	90.6237	89.5109	117.079
273	Empty	CALF-20	18.1319	19.6003	18.7593	90.5721	89.5709	117.066
273	Empty	CALF-20	18.1518	19.595	18.7575	90.52	89.635	117.044
273	Empty	CALF-20	18.1691	19.5917	18.7531	90.4638	89.702	117.005
273	Empty	CALF-20	18.1841	19.5901	18.7444	90.3961	89.7672	116.947
273	Empty	CALF-20	18.2028	19.5889	18.735	90.3162	89.8297	116.893
273	Empty	CALF-20	18.2261	19.5859	18.7264	90.2339	89.8867	116.849
273	Empty	CALF-20	18.2546	19.5819	18.7222	90.1576	89.936	116.821
273	Empty	CALF-20	18.282	19.5789	18.7226	90.0888	89.9739	116.8
273	Empty	CALF-20	18.3063	19.5784	18.7276	90.0221	90.0041	116.79
273	Empty	CALF-20	18.3253	19.5787	18.734	89.9569	90.0331	116.783
273	Empty	CALF-20	18.342	19.5769	18.7409	89.8963	90.0632	116.78
273	Empty	CALF-20	18.3577	19.5713	18.7473	89.8477	90.0902	116.783
273	Empty	CALF-20	18.3732	19.5629	18.7535	89.8092	90.1129	116.797
273	Empty	CALF-20	18.3838	19.553	18.7568	89.7735	90.1334	116.808
273	Empty	CALF-20	18.3865	19.5422	18.7544	89.7333	90.1581	116.8
273	Empty	CALF-20	18.3809	19.5288	18.7452	89.6927	90.1893	116.772
273	Empty	CALF-20	18.3693	19.5115	18.7312	89.6574	90.2261	116.743
273	Empty	CALF-20	18.3574	19.4903	18.7155	89.636	90.2609	116.735
273	Empty	CALF-20	18.3475	19.4677	18.6996	89.6267	90.2869	116.75
273	Empty	CALF-20	18.3379	19.4459	18.6842	89.6227	90.302	116.775
273	Empty	CALF-20	18.3247	19.4259	18.6693	89.6198	90.3099	116.797
273	Empty	CALF-20	18.3093	19.4073	18.6571	89.6232	90.3144	116.821
273	Empty	CALF-20	18.2954	19.3901	18.6469	89.6378	90.3191	116.841
273	Empty	CALF-20	18.2889	19.3737	18.6386	89.6662	90.3216	116.856
273	Empty	CALF-20	18.2869	19.3578	18.6283	89.6972	90.3247	116.86
273	Empty	CALF-20	18.2862	19.3423	18.6149	89.7224	90.3292	116.853
273	Empty	CALF-20	18.2835	19.3282	18.5977	89.7404	90.3342	116.828
273	Empty	CALF-20	18.2823	19.317	18.5806	89.7597	90.3402	116.794
273	Empty	CALF-20	18.2847	19.3104	18.5653	89.7922	90.3424	116.76
273	Empty	CALF-20	18.2952	19.3079	18.5541	89.84	90.3357	116.744
273	Empty	CALF-20	18.3103	19.3077	18.5445	89.8951	90.3213	116.74
273	Empty	CALF-20	18.3289	19.3089	18.5355	89.9536	90.2953	116.739
273	Empty	CALF-20	18.3483	19.3124	18.5285	90.0118	90.2578	116.73
273	Empty	CALF-20	18.3705	19.3198	18.5278	90.0741	90.2035	116.722
273	Empty	CALF-20	18.393	19.3307	18.5331	90.1447	90.1295	116.712
273	Empty	CALF-20	18.4167	19.3429	18.542	90.2194	90.0453	116.696
273	Empty	CALF-20	18.4375	19.3531	18.549	90.2891	89.9645	116.658
273	Empty	CALF-20	18.4559	19.3602	18.5522	90.3488	89.8919	116.599
273	Empty	CALF-20	18.4714	19.3646	18.5524	90.3997	89.8192	116.531
273	Empty	CALF-20	18.4858	19.3661	18.552	90.4507	89.7335	116.472
273	Empty	CALF-20	18.4959	19.3645	18.5507	90.5087	89.6365	116.428
273	Empty	CALF-20	18.4997	19.3599	18.5469	90.5695	89.5428	116.399
273	Empty	CALF-20	18.4943	19.3522	18.5397	90.625	89.4661	116.381
273	Empty	CALF-20	18.4836	19.3414	18.5296	90.6655	89.4074	116.361
273	Empty	CALF-20	18.4715	19.3276	18.5186	90.6903	89.3584	116.337
273	Empty	CALF-20	18.4622	19.3107	18.5083	90.7049	89.3102	116.311
273	Empty	CALF-20	18.4536	19.292	18.4991	90.7118	89.2648	116.285
273	Empty	CALF-20	18.4419	19.2729	18.49	90.7089	89.232	116.248
273	Empty	CALF-20	18.4249	19.2543	18.4802	90.6951	89.2195	116.194
273	Empty	CALF-20	18.405	19.2352	18.4689	90.6639	89.2326	116.128
273	Empty	CALF-20	18.3888	19.2146	18.4574	90.6147	89.2678	116.072
273	Empty	CALF-20	18.3808	19.193	18.4461	90.5528	89.3198	116.038
273	Empty	CALF-20	18.381	19.172	18.4357	90.4862	89.3841	116.025
273	Empty	CALF-20	18.3845	19.1528	18.4252	90.4209	89.4598	116.024
273	Empty	CALF-20	18.3861	19.1358	18.4149	90.3573	89.5526	116.035
273	Empty	CALF-20	18.3863	19.12	18.4053	90.2907	89.6656	116.055
273	Empty	CALF-20	18.3905	19.1044	18.3982	90.2224	89.7941	116.082
273	Empty	CALF-20	18.4026	19.0896	18.3942	90.1525	89.9296	116.104
273	Empty	CALF-20	18.4225	19.0771	18.3955	90.0825	90.0618	116.12
273	Empty	CALF-20	18.4446	19.0685	18.4022	90.0146	90.1839	116.123
273	Empty	CALF-20	18.4649	19.0644	18.414	89.9538	90.2928	116.117
273	Empty	CALF-20	18.4821	19.0633	18.4296	89.9012	90.3913	116.106
273	Empty	CALF-20	18.5003	19.0632	18.4483	89.859	90.478	116.105
273	Empty	CALF-20	18.5205	19.063	18.4687	89.8276	90.5508	116.122
273	Empty	CALF-20	18.5419	19.063	18.4899	89.8067	90.6046	116.153
273	Empty	CALF-20	18.5584	19.0634	18.5095	89.7963	90.6336	116.185
273	Empty	CALF-20	18.5681	19.0636	18.5264	89.7912	90.6458	116.218
273	Empty	CALF-20	18.5716	19.0624	18.541	89.7939	90.6524	116.251
273	Empty	CALF-20	18.5736	19.0595	18.5546	89.8063	90.6582	116.283
273	Empty	CALF-20	18.5756	19.0561	18.5673	89.8287	90.6588	116.302
273	Empty	CALF-20	18.5767	19.0534	18.5793	89.8535	90.6476	116.304
273	Empty	CALF-20	18.5726	19.0506	18.5898	89.8744	90.6225	116.29
273	Empty	CALF-20	18.5635	19.0463	18.5993	89.89	90.5883	116.272
273	Empty	CALF-20	18.5519	19.0394	18.6091	89.9092	90.5495	116.255
273	Empty	CALF-20	18.5415	19.0313	18.6197	89.9369	90.506	116.244
273	Empty	CALF-20	18.5328	19.0229	18.631	89.9705	90.4574	116.243
273	Empty	CALF-20	18.524	19.0136	18.6394	89.9998	90.4103	116.247
273	Empty	CALF-20	18.5131	19.0015	18.6412	90.0227	90.3704	116.243
273	Empty	CALF-20	18.5016	18.9855	18.6355	90.041	90.3389	116.229
273	Empty	CALF-20	18.4931	18.9664	18.6257	90.0663	90.3082	116.216
273	Empty	CALF-20	18.4885	18.9463	18.6144	90.1004	90.2784	116.21
273	Empty	CALF-20	18.4852	18.9258	18.6015	90.1399	90.2533	116.199
273	Empty	CALF-20	18.4803	18.9046	18.5853	90.1724	90.2435	116.166
273	Empty	CALF-20	18.4741	18.8835	18.5668	90.196	90.2491	116.113
273	Empty	CALF-20	18.4719	18.8646	18.5493	90.2104	90.2601	116.058
273	Empty	CALF-20	18.4775	18.8491	18.5363	90.2284	90.2619	116.014
273	Empty	CALF-20	18.4892	18.837	18.5287	90.2558	90.2491	115.984
273	Empty	CALF-20	18.5001	18.8282	18.5245	90.2916	90.2251	115.959
273	Empty	CALF-20	18.5052	18.8236	18.5215	90.3251	90.2013	115.933
273	Empty	CALF-20	18.5053	18.8232	18.5189	90.3483	90.1824	115.904
273	Empty	CALF-20	18.5066	18.8267	18.5172	90.3593	90.1702	115.873
273	Empty	CALF-20	18.5145	18.8326	18.5172	90.3674	90.1582	115.848
273	Empty	CALF-20	18.5273	18.8395	18.5185	90.372	90.1458	115.836
273	Empty	CALF-20	18.5384	18.8475	18.5197	90.3737	90.1317	115.828
273	Empty	CALF-20	18.542	18.8574	18.5207	90.3634	90.1187	115.811
273	Empty	CALF-20	18.5395	18.8697	18.5233	90.3388	90.1103	115.78
273	Empty	CALF-20	18.5375	18.8844	18.5301	90.3039	90.1071	115.748
273	Empty	CALF-20	18.5413	18.8999	18.542	90.2667	90.104	115.732
273	Empty	CALF-20	18.5491	18.9141	18.5573	90.2321	90.0953	115.731
273	Empty	CALF-20	18.5541	18.927	18.5737	90.2058	90.0776	115.735
273	Empty	CALF-20	18.5524	18.9401	18.591	90.1847	90.0536	115.742
273	Empty	CALF-20	18.5443	18.953	18.6095	90.1634	90.0244	115.752
273	Empty	CALF-20	18.5351	18.9635	18.6276	90.1407	89.9963	115.765
273	Empty	CALF-20	18.5275	18.9693	18.6417	90.1196	89.9797	115.778
273	Empty	CALF-20	18.5195	18.9687	18.6496	90.1049	89.9795	115.79
273	Empty	CALF-20	18.5098	18.9624	18.6525	90.094	89.9925	115.797
273	Empty	CALF-20	18.4984	18.9522	18.6532	90.0819	90.0106	115.799
273	Empty	CALF-20	18.4866	18.9392	18.653	90.069	90.029	115.796
273	Empty	CALF-20	18.4755	18.9237	18.6522	90.0561	90.0531	115.794
273	Empty	CALF-20	18.4648	18.9061	18.6507	90.039	90.0928	115.795
273	Empty	CALF-20	18.4545	18.8876	18.6493	90.0147	90.1474	115.793
273	Empty	CALF-20	18.4484	18.8698	18.6496	89.981	90.2063	115.789
273	Empty	CALF-20	18.4472	18.8536	18.6521	89.9463	90.2554	115.794
273	Empty	CALF-20	18.4494	18.8401	18.6561	89.9194	90.2878	115.815
273	Empty	CALF-20	18.451	18.8306	18.6598	89.9017	90.3065	115.84
273	Empty	CALF-20	18.4529	18.8262	18.6622	89.8899	90.3199	115.854
273	Empty	CALF-20	18.4545	18.8269	18.6634	89.8799	90.3362	115.847
273	Empty	CALF-20	18.4579	18.83	18.6642	89.864	90.357	115.832
273	Empty	CALF-20	18.4617	18.8338	18.6642	89.847	90.372	115.819
273	Empty	CALF-20	18.4666	18.8399	18.6648	89.8372	90.3704	115.807
273	Empty	CALF-20	18.4722	18.8519	18.6688	89.8395	90.3476	115.793
273	Empty	CALF-20	18.4788	18.8714	18.6784	89.8492	90.3108	115.774
273	Empty	CALF-20	18.4824	18.8965	18.6928	89.8598	90.2694	115.749
273	Empty	CALF-20	18.4817	18.9231	18.7095	89.8683	90.2255	115.716
273	Empty	CALF-20	18.4773	18.9495	18.7268	89.8852	90.1698	115.681
273	Empty	CALF-20	18.4769	18.9762	18.7469	89.9184	90.0913	115.661
273	Empty	CALF-20	18.4822	19.0045	18.7708	89.9704	89.9839	115.662
273	Empty	CALF-20	18.488	19.0331	18.7963	90.0327	89.8519	115.663
273	Empty	CALF-20	18.4838	19.0594	18.8179	90.0952	89.7095	115.638
273	Empty	CALF-20	18.4697	19.0812	18.8327	90.1499	89.5745	115.587
273	Empty	CALF-20	18.4536	19.0972	18.8419	90.195	89.4558	115.53
273	Empty	CALF-20	18.4471	19.1071	18.8503	90.2291	89.3523	115.491
273	Empty	CALF-20	18.4474	19.1118	18.8581	90.262	89.2506	115.466
273	Empty	CALF-20	18.4427	19.113	18.8626	90.2907	89.1496	115.44
273	Empty	CALF-20	18.4263	19.1116	18.8617	90.3093	89.0612	115.399
273	Empty	CALF-20	18.4045	19.1079	18.8567	90.3136	89.0016	115.351
273	Empty	CALF-20	18.3877	19.102	18.85	90.3072	88.9748	115.309
273	Empty	CALF-20	18.3811	19.0936	18.844	90.2966	88.9662	115.288
273	Empty	CALF-20	18.378	19.0827	18.8383	90.29	88.9588	115.288
273	Empty	CALF-20	18.3701	19.0706	18.8306	90.2839	88.9511	115.289
273	Empty	CALF-20	18.3561	19.0585	18.82	90.2754	88.9495	115.269
273	Empty	CALF-20	18.3406	19.048	18.8073	90.2566	88.965	115.228
273	Empty	CALF-20	18.3273	19.0386	18.7932	90.2248	89.0011	115.184
273	Empty	CALF-20	18.3183	19.029	18.7787	90.1795	89.0572	115.155
273	Empty	CALF-20	18.313	19.0186	18.7644	90.1314	89.1257	115.142
273	Empty	CALF-20	18.3092	19.0096	18.7519	90.0841	89.2026	115.133
273	Empty	CALF-20	18.3048	19.0042	18.7442	90.0414	89.2843	115.127
273	Empty	CALF-20	18.2974	19.0042	18.742	90.0017	89.3734	115.13
273	Empty	CALF-20	18.2891	19.009	18.7447	89.9666	89.4719	115.147
273	Empty	CALF-20	18.2847	19.0166	18.7522	89.937	89.5789	115.178
273	Empty	CALF-20	18.2873	19.0266	18.7656	89.911	89.6911	115.22
273	Empty	CALF-20	18.2935	19.041	18.7857	89.8867	89.8036	115.27
273	Empty	CALF-20	18.2991	19.0598	18.8127	89.866	89.9072	115.327
273	Empty	CALF-20	18.3018	19.0811	18.844	89.8509	89.9958	115.384
273	Empty	CALF-20	18.3056	19.1028	18.8778	89.833	90.0755	115.444
273	Empty	CALF-20	18.3116	19.1249	18.9117	89.8085	90.1548	115.51
273	Empty	CALF-20	18.3188	19.1478	18.944	89.7762	90.2377	115.583
273	Empty	CALF-20	18.3236	19.1702	18.9734	89.7457	90.3166	115.655
273	Empty	CALF-20	18.3282	19.19	19.002	89.7203	90.3829	115.728
273	Empty	CALF-20	18.3333	19.2064	19.0302	89.6993	90.43	115.803
273	Empty	CALF-20	18.3418	19.2214	19.0585	89.6723	90.4637	115.884
273	Empty	CALF-20	18.3484	19.236	19.0836	89.6423	90.49	115.956
273	Empty	CALF-20	18.3494	19.2498	19.1033	89.6046	90.5172	116.012
273	Empty	CALF-20	18.3437	19.2604	19.1174	89.5647	90.5392	116.05
273	Empty	CALF-20	18.3388	19.2669	19.1285	89.5178	90.5499	116.087
273	Empty	CALF-20	18.3385	19.2697	19.1378	89.4784	90.5381	116.129
273	Empty	CALF-20	18.3416	19.2705	19.1447	89.4504	90.5093	116.173
273	Empty	CALF-20	18.3399	19.2697	19.1466	89.441	90.4695	116.209
273	Empty	CALF-20	18.33	19.2679	19.141	89.4349	90.4267	116.229
273	Empty	CALF-20	18.3128	19.2642	19.1282	89.4359	90.3758	116.233
273	Empty	CALF-20	18.2961	19.2582	19.1099	89.4441	90.3217	116.23
273	Empty	CALF-20	18.2823	19.2504	19.0888	89.4721	90.2637	116.23
273	Empty	CALF-20	18.2717	19.2438	19.067	89.5203	90.2044	116.231
273	Empty	CALF-20	18.2604	19.2406	19.0453	89.5885	90.1405	116.225
273	Empty	CALF-20	18.2468	19.2419	19.0231	89.6612	90.076	116.201
273	Empty	CALF-20	18.2315	19.2459	19.001	89.7373	90.0138	116.16
273	Empty	CALF-20	18.2175	19.2522	18.9795	89.8105	89.9658	116.116
273	Empty	CALF-20	18.2092	19.262	18.9618	89.8876	89.9344	116.089
273	Empty	CALF-20	18.209	19.2772	18.9489	89.9715	89.9134	116.081
273	Empty	CALF-20	18.2128	19.2971	18.9395	90.0647	89.8852	116.076
273	Empty	CALF-20	18.2135	19.3204	18.9288	90.1604	89.8427	116.055
273	Empty	CALF-20	18.2092	19.3456	18.9141	90.2546	89.7932	116.02
273	Empty	CALF-20	18.2043	19.3726	18.8969	90.3376	89.7557	115.981
273	Empty	CALF-20	18.2066	19.4016	18.8824	90.404	89.7382	115.953
273	Empty	CALF-20	18.2157	19.4325	18.8717	90.4537	89.7312	115.941
273	Empty	CALF-20	18.2242	19.4637	18.8635	90.4881	89.7221	115.944
273	Empty	CALF-20	18.2233	19.4945	18.8555	90.5168	89.7031	115.95
273	Empty	CALF-20	18.2169	19.5261	18.8493	90.5394	89.6814	115.958
273	Empty	CALF-20	18.2115	19.5588	18.8467	90.5577	89.6637	115.967
273	Empty	CALF-20	18.212	19.5915	18.8489	90.5618	89.6553	115.989
273	Empty	CALF-20	18.2136	19.6213	18.854	90.5533	89.6494	116.024
273	Empty	CALF-20	18.2106	19.6467	18.8596	90.5328	89.6442	116.065
273	Empty	CALF-20	18.2007	19.6675	18.8639	90.5129	89.6353	116.102
273	Empty	CALF-20	18.1894	19.6849	18.8666	90.4899	89.6247	116.139
273	Empty	CALF-20	18.1774	19.6984	18.8663	90.4681	89.608	116.174
273	Empty	CALF-20	18.1651	19.7079	18.8613	90.4384	89.5895	116.208
273	Empty	CALF-20	18.1515	19.7137	18.8512	90.4033	89.5779	116.236
273	Empty	CALF-20	18.1401	19.7172	18.839	90.3581	89.5941	116.269
273	Empty	CALF-20	18.1325	19.7177	18.828	90.3113	89.6377	116.318
273	Empty	CALF-20	18.1282	19.7158	18.8188	90.2581	89.699	116.385
273	Empty	CALF-20	18.1219	19.7132	18.8105	90.2037	89.7609	116.464
273	Empty	CALF-20	18.1132	19.7127	18.8013	90.1414	89.8266	116.539
273	Empty	CALF-20	18.1044	19.7149	18.7915	90.0786	89.9056	116.6
273	Empty	CALF-20	18.0995	19.7188	18.7828	90.0115	90.0122	116.646
273	Empty	CALF-20	18.0989	19.7216	18.7759	89.9463	90.1412	116.684
273	Empty	CALF-20	18.1025	19.7229	18.771	89.8767	90.2788	116.726
273	Empty	CALF-20	18.1088	19.7242	18.7661	89.8054	90.4081	116.774
273	Empty	CALF-20	18.1158	19.7282	18.7575	89.7245	90.5315	116.816
273	Empty	CALF-20	18.1194	19.7348	18.7433	89.6429	90.6541	116.847
273	Empty	CALF-20	18.1164	19.7421	18.7244	89.5647	90.7843	116.871
273	Empty	CALF-20	18.1107	19.7484	18.7059	89.4962	90.9148	116.91
273	Empty	CALF-20	18.1108	19.7535	18.6921	89.4373	91.0333	116.978
273	Empty	CALF-20	18.1211	19.7586	18.6838	89.388	91.131	117.069
273	Empty	CALF-20	18.1366	19.7661	18.6781	89.3475	91.2102	117.158
273	Empty	CALF-20	18.1461	19.7773	18.6724	89.3192	91.2732	117.225
273	Empty	CALF-20	18.1462	19.7919	18.6663	89.3002	91.3186	117.267
273	Empty	CALF-20	18.1449	19.8079	18.6624	89.2873	91.3417	117.299
273	Empty	CALF-20	18.1508	19.8232	18.6634	89.2771	91.3422	117.34
273	Empty	CALF-20	18.1647	19.8364	18.669	89.2712	91.3241	117.394
273	Empty	CALF-20	18.1795	19.8482	18.6756	89.2756	91.2872	117.456
273	Empty	CALF-20	18.1894	19.8608	18.6792	89.292	91.2239	117.509
273	Empty	CALF-20	18.1947	19.874	18.6789	89.3214	91.1262	117.549
273	Empty	CALF-20	18.2004	19.8878	18.6771	89.354	91.0102	117.592
273	Empty	CALF-20	18.2073	19.8999	18.6748	89.3881	90.898	117.65
273	Empty	CALF-20	18.2154	19.9086	18.6718	89.4198	90.8014	117.728
273	Empty	CALF-20	18.2226	19.914	18.668	89.4603	90.705	117.813
273	Empty	CALF-20	18.2287	19.918	18.663	89.5068	90.5927	117.887
273	Empty	CALF-20	18.2318	19.9229	18.6575	89.56	90.4608	117.938
273	Empty	CALF-20	18.2324	19.9301	18.6518	89.6092	90.332	117.968
273	Empty	CALF-20	18.2316	19.9368	18.6457	89.6598	90.2193	117.984
273	Empty	CALF-20	18.2337	19.9408	18.6395	89.7053	90.1297	118.003
273	Empty	CALF-20	18.2387	19.9409	18.6338	89.7533	90.0462	118.039
273	Empty	CALF-20	18.2429	19.9382	18.6267	89.8018	89.9591	118.086
273	Empty	CALF-20	18.2401	19.9341	18.6153	89.864	89.8647	118.128
273	Empty	CALF-20	18.233	19.9305	18.5974	89.9341	89.7769	118.155
273	Empty	CALF-20	18.2281	19.9268	18.5746	90.0108	89.7003	118.173
273	Empty	CALF-20	18.2311	19.9226	18.5513	90.0749	89.6404	118.199
273	Empty	CALF-20	18.2386	19.9156	18.5305	90.1302	89.5885	118.239
273	Empty	CALF-20	18.2449	19.9055	18.512	90.1758	89.5473	118.288
273	Empty	CALF-20	18.247	19.8944	18.4944	90.225	89.5126	118.33
273	Empty	CALF-20	18.2488	19.8867	18.4773	90.2692	89.4894	118.358
273	Empty	CALF-20	18.2521	19.8846	18.4634	90.3064	89.4736	118.37
273	Empty	CALF-20	18.2576	19.887	18.4562	90.3256	89.4684	118.378
273	Empty	CALF-20	18.2636	19.8899	18.4555	90.334	89.4711	118.392
273	Empty	CALF-20	18.2722	19.8919	18.4606	90.3324	89.4854	118.427
273	Empty	CALF-20	18.2836	19.8942	18.4686	90.3268	89.5117	118.475
273	Empty	CALF-20	18.2945	19.8997	18.476	90.3118	89.5483	118.523
273	Empty	CALF-20	18.2983	19.9088	18.4796	90.2859	89.5851	118.56
273	Empty	CALF-20	18.2932	19.9202	18.4799	90.2495	89.6185	118.595
273	Empty	CALF-20	18.2838	19.9313	18.4786	90.2081	89.6568	118.635
273	Empty	CALF-20	18.2783	19.9407	18.4795	90.1609	89.7121	118.69
273	Empty	CALF-20	18.279	19.9486	18.483	90.1031	89.7826	118.751
273	Empty	CALF-20	18.2814	19.9562	18.4877	90.0328	89.8548	118.81
273	Empty	CALF-20	18.2795	19.9653	18.4915	89.9557	89.9181	118.848
273	Empty	CALF-20	18.2706	19.9751	18.4941	89.8855	89.9717	118.857
273	Empty	CALF-20	18.2578	19.9845	18.4961	89.8238	90.0269	118.845
273	Empty	CALF-20	18.2454	19.991	18.4998	89.7686	90.0861	118.832
273	Empty	CALF-20	18.2385	19.9932	18.5046	89.7096	90.1478	118.829
273	Empty	CALF-20	18.2394	19.9926	18.5087	89.651	90.2043	118.836
273	Empty	CALF-20	18.2458	19.9917	18.5082	89.5973	90.2558	118.833
273	Empty	CALF-20	18.251	19.9901	18.501	89.5638	90.2959	118.812
273	Empty	CALF-20	18.2489	19.9861	18.4861	89.5434	90.3256	118.774
273	Empty	CALF-20	18.2404	19.9784	18.466	89.5351	90.3388	118.736
273	Empty	CALF-20	18.2353	19.968	18.4438	89.5225	90.3422	118.709
273	Empty	CALF-20	18.2392	19.9558	18.4217	89.5088	90.3431	118.692
273	Empty	CALF-20	18.2511	19.9424	18.4001	89.499	90.3447	118.671
273	Empty	CALF-20	18.2622	19.9286	18.3782	89.5171	90.3275	118.632
273	Empty	CALF-20	18.2687	19.9166	18.3574	89.5623	90.2805	118.568
273	Empty	CALF-20	18.2729	19.9073	18.3394	89.6286	90.2036	118.491
273	Empty	CALF-20	18.2814	19.8991	18.3259	89.6925	90.1232	118.421
273	Empty	CALF-20	18.293	19.8888	18.3152	89.7515	90.0555	118.37
273	Empty	CALF-20	18.3043	19.8753	18.3049	89.8077	90.0008	118.333
273	Empty	CALF-20	18.31	19.8613	18.2932	89.8759	89.9394	118.293
273	Empty	CALF-20	18.3128	19.8508	18.2807	89.9487	89.8611	118.243
273	Empty	CALF-20	18.3153	19.8439	18.268	90.0225	89.7657	118.19
273	Empty	CALF-20	18.32	19.8368	18.2567	90.0856	89.6697	118.146
273	Empty	CALF-20	18.3239	19.827	18.2468	90.1428	89.5829	118.116
273	Empty	CALF-20	18.3274	19.8156	18.2403	90.1943	89.5083	118.102
273	Empty	CALF-20	18.3297	19.8059	18.2375	90.2421	89.4378	118.09
273	Empty	CALF-20	18.3326	19.7997	18.2381	90.2797	89.3683	118.067
273	Empty	CALF-20	18.3344	19.7956	18.2411	90.3084	89.3014	118.024
273	Empty	CALF-20	18.3378	19.7924	18.2471	90.3282	89.2455	117.972
273	Empty	CALF-20	18.3449	19.7899	18.2575	90.3447	89.2036	117.928
273	Empty	CALF-20	18.3586	19.7871	18.2732	90.3544	89.1766	117.906
273	Empty	CALF-20	18.3746	19.7827	18.2904	90.3526	89.1656	117.898
273	Empty	CALF-20	18.3872	19.7753	18.3042	90.3337	89.1763	117.894
273	Empty	CALF-20	18.3937	19.7649	18.3128	90.3025	89.2057	117.887
273	Empty	CALF-20	18.3987	19.7528	18.319	90.2646	89.2423	117.882
273	Empty	CALF-20	18.4066	19.7406	18.3254	90.2264	89.2744	117.88
273	Empty	CALF-20	18.4181	19.7274	18.3327	90.184	89.3053	117.882
273	Empty	CALF-20	18.4277	19.7118	18.3389	90.1353	89.3486	117.878
273	Empty	CALF-20	18.4337	19.6933	18.3431	90.0838	89.4118	117.863
273	Empty	CALF-20	18.438	19.6742	18.3473	90.0352	89.4872	117.83
273	Empty	CALF-20	18.4414	19.6569	18.3532	89.9936	89.5583	117.778
273	Empty	CALF-20	18.4418	19.6421	18.3614	89.9564	89.6193	117.713
273	Empty	CALF-20	18.4353	19.6285	18.3701	89.9239	89.6818	117.641
273	Empty	CALF-20	18.425	19.6148	18.3779	89.8938	89.7649	117.568
273	Empty	CALF-20	18.4188	19.6004	18.385	89.865	89.8716	117.5
273	Empty	CALF-20	18.4199	19.5865	18.3921	89.8355	89.9876	117.441
273	Empty	CALF-20	18.4205	19.5733	18.3962	89.8148	90.086	117.384
273	Empty	CALF-20	18.4109	19.5593	18.3947	89.8074	90.16	117.319
273	Empty	CALF-20	18.3874	19.5432	18.3865	89.8173	90.2162	117.237
273	Empty	CALF-20	18.3602	19.5258	18.3763	89.8296	90.2678	117.145
273	Empty	CALF-20	18.3406	19.5093	18.3703	89.8342	90.3177	117.058
273	Empty	CALF-20	18.3342	19.4945	18.372	89.8284	90.3579	116.987
273	Empty	CALF-20	18.3338	19.4799	18.3775	89.825	90.375	116.914
273	Empty	CALF-20	18.3324	19.4646	18.384	89.8279	90.368	116.83
273	Empty	CALF-20	18.3261	19.4493	18.3898	89.8392	90.3402	116.727
273	Empty	CALF-20	18.319	19.4355	18.3987	89.8447	90.3059	116.625
273	Empty	CALF-20	18.3176	19.423	18.4119	89.835	90.2721	116.541
273	Empty	CALF-20	18.3274	19.4089	18.4288	89.8024	90.2446	116.485
273	Empty	CALF-20	18.3447	19.3907	18.4441	89.7641	90.2174	116.443
273	Empty	CALF-20	18.3656	19.3688	18.4556	89.7348	90.1852	116.402
273	Empty	CALF-20	18.3829	19.3465	18.4621	89.7281	90.1362	116.35
273	Empty	CALF-20	18.3967	19.3256	18.4672	89.732	90.069	116.298
273	Empty	CALF-20	18.4101	19.3055	18.4731	89.7403	89.9896	116.262
273	Empty	CALF-20	18.4266	19.2843	18.4815	89.7503	89.9162	116.249
273	Empty	CALF-20	18.4442	19.262	18.4917	89.7691	89.8609	116.246
273	Empty	CALF-20	18.4599	19.2409	18.5042	89.7981	89.8207	116.24
273	Empty	CALF-20	18.4709	19.223	18.5184	89.8392	89.7789	116.218
273	Empty	CALF-20	18.4802	19.2078	18.5351	89.888	89.7301	116.191
273	Empty	CALF-20	18.488	19.1936	18.5534	89.9449	89.6858	116.17
273	Empty	CALF-20	18.493	19.1786	18.5728	90.0019	89.6676	116.161
273	Empty	CALF-20	18.4917	19.1622	18.5929	90.0515	89.6828	116.163
273	Empty	CALF-20	18.4852	19.1449	18.6119	90.0941	89.7156	116.172
273	Empty	CALF-20	18.4773	19.127	18.628	90.1359	89.7469	116.184
273	Empty	CALF-20	18.4712	19.1078	18.6408	90.1814	89.7715	116.193
273	Empty	CALF-20	18.4674	19.0869	18.6526	90.2249	89.7997	116.2
273	Empty	CALF-20	18.4641	19.0654	18.6666	90.2596	89.8378	116.21
273	Empty	CALF-20	18.461	19.0441	18.6851	90.2847	89.8799	116.227
273	Empty	CALF-20	18.4586	19.0235	18.7059	90.3032	89.9137	116.239
273	Empty	CALF-20	18.4589	19.0034	18.7265	90.3148	89.9375	116.239
273	Empty	CALF-20	18.4624	18.9835	18.7457	90.3195	89.9591	116.225
273	Empty	CALF-20	18.4698	18.965	18.7655	90.3136	89.9861	116.203
273	Empty	CALF-20	18.4789	18.9494	18.788	90.3024	90.0148	116.177
273	Empty	CALF-20	18.4887	18.9369	18.8125	90.2874	90.0388	116.152
273	Empty	CALF-20	18.4963	18.9251	18.834	90.2749	90.0524	116.123
273	Empty	CALF-20	18.5025	18.9115	18.8489	90.2626	90.062	116.1
273	Empty	CALF-20	18.5083	18.8956	18.8568	90.2527	90.0733	116.079
273	Empty	CALF-20	18.5151	18.8799	18.8612	90.2483	90.0851	116.061
273	Empty	CALF-20	18.5176	18.8673	18.8653	90.2505	90.091	116.035
273	Empty	CALF-20	18.5122	18.8578	18.8694	90.2583	90.0837	115.992
273	Empty	CALF-20	18.498	18.8497	18.872	90.2738	90.0647	115.931
273	Empty	CALF-20	18.4843	18.8422	18.8736	90.2932	90.0472	115.859
273	Empty	CALF-20	18.4774	18.8361	18.8764	90.3145	90.0403	115.782
273	Empty	CALF-20	18.476	18.8336	18.8824	90.3357	90.0398	115.706
273	Empty	CALF-20	18.4674	18.835	18.8895	90.3603	90.0366	115.623
273	Empty	CALF-20	18.446	18.8393	18.8959	90.3876	90.0342	115.531
273	Empty	CALF-20	18.4172	18.8458	18.9018	90.415	90.0442	115.437
273	Empty	CALF-20	18.3961	18.854	18.9096	90.4356	90.072	115.357
273	Empty	CALF-20	18.3894	18.8624	18.9193	90.4457	90.111	115.301
273	Empty	CALF-20	18.3918	18.869	18.9276	90.4457	90.1532	115.26
273	Empty	CALF-20	18.3898	18.8731	18.9311	90.4385	90.1995	115.21
273	Empty	CALF-20	18.3785	18.8764	18.9307	90.4205	90.2575	115.141
273	Empty	CALF-20	18.3625	18.8808	18.931	90.3905	90.3228	115.065
273	Empty	CALF-20	18.351	18.8858	18.9353	90.3434	90.3844	115
273	Empty	CALF-20	18.3489	18.8897	18.9437	90.2788	90.4341	114.96
273	Empty	CALF-20	18.3537	18.891	18.9529	90.1987	90.476	114.932
273	Empty	CALF-20	18.3599	18.8915	18.9616	90.1126	90.5177	114.899
273	Empty	CALF-20	18.3644	18.8941	18.9715	90.0251	90.5623	114.86
273	Empty	CALF-20	18.367	18.8993	18.9849	89.9343	90.6029	114.833
273	Empty	CALF-20	18.3691	18.9043	19.0018	89.8335	90.6326	114.834
273	Empty	CALF-20	18.3719	18.9056	19.0193	89.7282	90.6494	114.86
273	Empty	CALF-20	18.3757	18.9013	19.0322	89.6284	90.6611	114.888
273	Empty	CALF-20	18.3809	18.8933	19.0388	89.5433	90.6744	114.902
273	Empty	CALF-20	18.386	18.8841	19.0403	89.4706	90.6892	114.898
273	Empty	CALF-20	18.3916	18.8744	19.0409	89.4087	90.6959	114.892
273	Empty	CALF-20	18.3983	18.8641	19.0427	89.3595	90.6859	114.892
273	Empty	CALF-20	18.4058	18.8525	19.0465	89.3279	90.66	114.905
273	Empty	CALF-20	18.4117	18.8402	19.0497	89.3137	90.6283	114.923
273	Empty	CALF-20	18.4159	18.8285	19.0523	89.3132	90.6011	114.946
273	Empty	CALF-20	18.4191	18.8191	19.0552	89.3225	90.5813	114.971
273	Empty	CALF-20	18.426	18.8129	19.0619	89.3459	90.562	115.007
273	Empty	CALF-20	18.4374	18.8092	19.0727	89.385	90.538	115.051
273	Empty	CALF-20	18.4483	18.8062	19.0858	89.4378	90.5138	115.097
273	Empty	CALF-20	18.4518	18.8031	19.0969	89.5013	90.4967	115.127
273	Empty	CALF-20	18.4491	18.7996	19.1058	89.5689	90.4918	115.141
273	Empty	CALF-20	18.4459	18.795	19.1119	89.6386	90.494	115.141
273	Empty	CALF-20	18.4479	18.7893	19.1167	89.7084	90.5031	115.14
273	Empty	CALF-20	18.4538	18.7839	19.121	89.7773	90.5187	115.145
273	Empty	CALF-20	18.4565	18.7813	19.1262	89.8459	90.5341	115.154
273	Empty	CALF-20	18.4522	18.7835	19.1324	89.9172	90.5336	115.156
273	Empty	CALF-20	18.4451	18.7892	19.1401	89.9836	90.5137	115.156
273	Empty	CALF-20	18.4395	18.796	19.1476	90.0432	90.4829	115.159
273	Empty	CALF-20	18.4379	18.8038	19.1553	90.0931	90.4596	115.174
273	Empty	CALF-20	18.4372	18.8142	19.1638	90.1383	90.442	115.195
273	Empty	CALF-20	18.4329	18.8294	19.1726	90.181	90.4148	115.206
273	Empty	CALF-20	18.4218	18.8473	19.1799	90.2191	90.3632	115.194
273	Empty	CALF-20	18.4059	18.8639	19.1838	90.2446	90.2942	115.163
273	Empty	CALF-20	18.3885	18.8772	19.1833	90.2556	90.2285	115.125
273	Empty	CALF-20	18.3752	18.8889	19.1799	90.2509	90.1801	115.094
273	Empty	CALF-20	18.3664	18.9003	19.1747	90.2357	90.138	115.07
273	Empty	CALF-20	18.3575	18.9117	19.1669	90.2025	90.0891	115.046
273	Empty	CALF-20	18.3415	18.9217	19.1557	90.1488	90.0269	115.016
273	Empty	CALF-20	18.3194	18.9307	19.1424	90.0745	89.9604	114.987
273	Empty	CALF-20	18.2993	18.9394	19.1295	89.9912	89.8983	114.969
273	Empty	CALF-20	18.2901	18.9495	19.1189	89.9043	89.842	114.966
273	Empty	CALF-20	18.2915	18.9607	19.1096	89.8223	89.7842	114.964
273	Empty	CALF-20	18.295	18.9732	19.0985	89.7351	89.7296	114.942
273	Empty	CALF-20	18.2924	18.9857	19.0852	89.6395	89.6853	114.9
273	Empty	CALF-20	18.2862	18.997	19.0723	89.5367	89.6574	114.852
273	Empty	CALF-20	18.2837	19.0063	19.0626	89.4368	89.6457	114.819
273	Empty	CALF-20	18.2899	19.0144	19.0553	89.3442	89.6472	114.808
273	Empty	CALF-20	18.3009	19.0213	19.0467	89.2593	89.661	114.806
273	Empty	CALF-20	18.3099	19.027	19.034	89.1778	89.6893	114.803
273	Empty	CALF-20	18.3152	19.0317	19.0181	89.1076	89.7289	114.803
273	Empty	CALF-20	18.3199	19.036	19.0038	89.0535	89.7763	114.823
273	Empty	CALF-20	18.327	19.0405	18.9951	89.0135	89.8256	114.87
273	Empty	CALF-20	18.336	19.0458	18.9909	88.9792	89.8723	114.934
273	Empty	CALF-20	18.3438	19.0514	18.9866	88.9526	89.9163	114.985
273	Empty	CALF-20	18.3489	19.0579	18.9798	88.937	89.9634	115.009
273	Empty	CALF-20	18.3539	19.0664	18.9725	88.9368	90.0169	115.019
273	Empty	CALF-20	18.3602	19.076	18.9683	88.9441	90.0733	115.038
273	Empty	CALF-20	18.3683	19.0848	18.9691	88.9545	90.1231	115.084
273	Empty	CALF-20	18.3748	19.0908	18.9715	88.972	90.1622	115.148
273	Empty	CALF-20	18.3777	19.094	18.9716	88.9955	90.1981	115.216
273	Empty	CALF-20	18.3756	19.0956	18.9673	89.0239	90.2338	115.278
273	Empty	CALF-20	18.3739	19.0977	18.9611	89.05	90.2653	115.349
273	Empty	CALF-20	18.3763	19.1004	18.9554	89.0754	90.282	115.438
273	Empty	CALF-20	18.3849	19.1025	18.9521	89.1057	90.2803	115.548
273	Empty	CALF-20	18.3938	19.1027	18.9495	89.1429	90.2666	115.655
273	Empty	CALF-20	18.3976	19.1023	18.9472	89.1785	90.2507	115.744
273	Empty	CALF-20	18.3941	19.1036	18.9441	89.2136	90.2262	115.806
273	Empty	CALF-20	18.3906	19.1082	18.9419	89.2436	90.1885	115.857
273	Empty	CALF-20	18.3928	19.1143	18.9412	89.2768	90.1344	115.912
273	Empty	CALF-20	18.4017	19.1201	18.9432	89.3138	90.0766	115.981
273	Empty	CALF-20	18.4095	19.1247	18.9463	89.355	90.0224	116.054
273	Empty	CALF-20	18.4104	19.1299	18.9501	89.3948	89.9678	116.128
273	Empty	CALF-20	18.4034	19.1364	18.9518	89.437	89.8989	116.195
273	Empty	CALF-20	18.3953	19.1444	18.9501	89.4816	89.8141	116.26
273	Empty	CALF-20	18.3908	19.1518	18.9439	89.5381	89.72	116.322
273	Empty	CALF-20	18.3902	19.1576	18.9339	89.5962	89.6335	116.381
273	Empty	CALF-20	18.3884	19.1625	18.9206	89.6503	89.5577	116.431
273	Empty	CALF-20	18.3824	19.1685	18.9057	89.6895	89.4903	116.463
273	Empty	CALF-20	18.3728	19.1779	18.8904	89.7196	89.4241	116.475
273	Empty	CALF-20	18.3637	19.1915	18.8748	89.748	89.3605	116.474
273	Empty	CALF-20	18.3584	19.2078	18.8588	89.7835	89.3024	116.47
273	Empty	CALF-20	18.3585	19.2256	18.8437	89.8119	89.2636	116.472
273	Empty	CALF-20	18.3625	19.2441	18.8308	89.8251	89.2482	116.484
273	Empty	CALF-20	18.3669	19.263	18.8198	89.819	89.2539	116.502
273	Empty	CALF-20	18.3705	19.2823	18.8099	89.8032	89.2744	116.525
273	Empty	CALF-20	18.3731	19.3019	18.798	89.7833	89.3088	116.548
273	Empty	CALF-20	18.3791	19.3216	18.7836	89.7638	89.3573	116.568
273	Empty	CALF-20	18.3885	19.3401	18.7654	89.7384	89.418	116.578
273	Empty	CALF-20	18.4005	19.3561	18.7449	89.7031	89.4869	116.584
273	Empty	CALF-20	18.4084	19.3678	18.7212	89.6555	89.5673	116.589
273	Empty	CALF-20	18.4131	19.3751	18.6968	89.602	89.6633	116.61
273	Empty	CALF-20	18.4164	19.3809	18.6734	89.551	89.7709	116.645
273	Empty	CALF-20	18.4233	19.3881	18.6532	89.5053	89.8773	116.692
273	Empty	CALF-20	18.4312	19.3969	18.6345	89.4645	89.9713	116.737
273	Empty	CALF-20	18.4372	19.4043	18.6165	89.4287	90.0559	116.781
273	Empty	CALF-20	18.4375	19.4073	18.5979	89.402	90.1421	116.827
273	Empty	CALF-20	18.4372	19.4069	18.5816	89.3928	90.2324	116.888
273	Empty	CALF-20	18.4377	19.4068	18.5678	89.4039	90.3166	116.958
273	Empty	CALF-20	18.4389	19.4106	18.5541	89.4269	90.3817	117.026
273	Empty	CALF-20	18.4335	19.4175	18.5346	89.4574	90.4198	117.073
273	Empty	CALF-20	18.4221	19.4241	18.5086	89.4954	90.4391	117.104
273	Empty	CALF-20	18.4084	19.4292	18.4797	89.5458	90.4507	117.135
273	Empty	CALF-20	18.4016	19.4347	18.4542	89.6101	90.4524	117.189
273	Empty	CALF-20	18.4012	19.4435	18.4339	89.6885	90.43	117.265
273	Empty	CALF-20	18.4012	19.4568	18.4163	89.7714	90.3799	117.345
273	Empty	CALF-20	18.3931	19.4735	18.3978	89.8524	90.3128	117.406
273	Empty	CALF-20	18.3791	19.4921	18.3793	89.9293	90.2424	117.448
273	Empty	CALF-20	18.3671	19.5119	18.3653	90.0062	90.1724	117.48
273	Empty	CALF-20	18.3648	19.5327	18.3588	90.0822	90.1016	117.519
273	Empty	CALF-20	18.3706	19.5547	18.3588	90.1563	90.0317	117.571
273	Empty	CALF-20	18.3767	19.5779	18.3596	90.222	89.9694	117.618
273	Empty	CALF-20	18.3776	19.6022	18.3578	90.2777	89.915	117.648
273	Empty	CALF-20	18.3725	19.6276	18.3528	90.3228	89.8667	117.662
273	Empty	CALF-20	18.3687	19.6526	18.3474	90.3649	89.82	117.681
273	Empty	CALF-20	18.3711	19.6759	18.3418	90.4073	89.7728	117.715
273	Empty	CALF-20	18.3807	19.6967	18.336	90.4461	89.7313	117.763
273	Empty	CALF-20	18.3902	19.7159	18.3282	90.4748	89.7022	117.807
273	Empty	CALF-20	18.3957	19.7358	18.32	90.4936	89.6867	117.839
273	Empty	CALF-20	18.3935	19.7574	18.3111	90.5091	89.6757	117.851
273	Empty	CALF-20	18.3898	19.7795	18.3033	90.5341	89.6562	117.85
273	Empty	CALF-20	18.3888	19.7996	18.2962	90.5728	89.6319	117.841
273	Empty	CALF-20	18.393	19.8166	18.2904	90.62	89.6197	117.837
273	Empty	CALF-20	18.3951	19.8326	18.2843	90.6666	89.6306	117.834
273	Empty	CALF-20	18.3908	19.8498	18.279	90.71	89.6561	117.838
273	Empty	CALF-20	18.3761	19.8691	18.2723	90.7524	89.679	117.837
273	Empty	CALF-20	18.3585	19.8883	18.2626	90.8005	89.6911	117.836
273	Empty	CALF-20	18.3416	19.9042	18.2477	90.8585	89.696	117.836
273	Empty	CALF-20	18.3277	19.9169	18.2288	90.9163	89.7072	117.843
273	Empty	CALF-20	18.3106	19.9278	18.2074	90.9661	89.7276	117.854
273	Empty	CALF-20	18.2904	19.9382	18.1876	91.0045	89.7477	117.868
273	Empty	CALF-20	18.2669	19.9479	18.1699	91.0344	89.7561	117.877
273	Empty	CALF-20	18.2475	19.9556	18.1539	91.0601	89.7548	117.881
273	Empty	CALF-20	18.2334	19.9617	18.1385	91.0875	89.7539	117.88
273	Empty	CALF-20	18.2261	19.9682	18.1258	91.1136	89.7584	117.885
273	Empty	CALF-20	18.2219	19.9759	18.1182	91.134	89.7626	117.904
273	Empty	CALF-20	18.2211	19.9837	18.1166	91.1421	89.7651	117.943
273	Empty	CALF-20	18.2236	19.9896	18.1189	91.137	89.7735	117.996
273	Empty	CALF-20	18.2304	19.9942	18.1213	91.1192	89.7982	118.052
273	Empty	CALF-20	18.2421	19.9997	18.1216	91.0903	89.8384	118.105
273	Empty	CALF-20	18.2574	20.007	18.1194	91.0485	89.8873	118.154
273	Empty	CALF-20	18.2732	20.0146	18.1161	90.9956	89.9419	118.204
273	Empty	CALF-20	18.2867	20.02	18.1118	90.9342	90.0061	118.253
273	Empty	CALF-20	18.3	20.0235	18.1086	90.8716	90.0813	118.308
273	Empty	CALF-20	18.3156	20.0293	18.1082	90.8078	90.1655	118.371
273	Empty	CALF-20	18.335	20.0403	18.1124	90.7389	90.2539	118.443
273	Empty	CALF-20	18.3538	20.055	18.1189	90.6641	90.3403	118.512
273	Empty	CALF-20	18.3684	20.07	18.1274	90.5906	90.4249	118.578
273	Empty	CALF-20	18.3767	20.0834	18.1365	90.5229	90.5126	118.638
273	Empty	CALF-20	18.3851	20.0973	18.149	90.461	90.6065	118.704
273	Empty	CALF-20	18.3958	20.1123	18.1642	90.396	90.7036	118.775
273	Empty	CALF-20	18.4061	20.1266	18.1806	90.3205	90.7991	118.847
273	Empty	CALF-20	18.4056	20.1374	18.1924	90.2347	90.8931	118.899
273	Empty	CALF-20	18.3944	20.1432	18.1991	90.1466	90.9885	118.932
273	Empty	CALF-20	18.377	20.1448	18.2017	90.0649	91.0823	118.945
273	Empty	CALF-20	18.3653	20.1445	18.2061	89.9913	91.1685	118.964
273	Empty	CALF-20	18.3593	20.1434	18.2132	89.9233	91.2378	119
273	Empty	CALF-20	18.3544	20.1404	18.2222	89.8588	91.286	119.05
273	Empty	CALF-20	18.3407	20.134	18.229	89.7943	91.3188	119.091
273	Empty	CALF-20	18.3227	20.1258	18.2356	89.737	91.3402	119.118
273	Empty	CALF-20	18.3063	20.1187	18.2429	89.6953	91.3458	119.131
273	Empty	CALF-20	18.3001	20.1137	18.254	89.6675	91.3271	119.147
273	Empty	CALF-20	18.3014	20.1075	18.2669	89.6413	91.2873	119.164
273	Empty	CALF-20	18.306	20.0964	18.2799	89.6036	91.2402	119.179
273	Empty	CALF-20	18.3066	20.0809	18.2901	89.5545	91.1991	119.182
273	Empty	CALF-20	18.3041	20.0654	18.2975	89.5074	91.1602	119.175
273	Empty	CALF-20	18.2994	20.0531	18.3018	89.4768	91.1053	119.161
273	Empty	CALF-20	18.2962	20.0427	18.3044	89.4662	91.025	119.145
273	Empty	CALF-20	18.2949	20.0318	18.3066	89.4673	90.9295	119.133
273	Empty	CALF-20	18.2967	20.0203	18.3113	89.4717	90.8336	119.129
273	Empty	CALF-20	18.3006	20.011	18.3202	89.4774	90.7432	119.131
273	Empty	CALF-20	18.3044	20.0067	18.3317	89.4875	90.6524	119.127
273	Empty	CALF-20	18.3053	20.0069	18.3434	89.5111	90.5508	119.114
273	Empty	CALF-20	18.3025	20.0086	18.3543	89.5492	90.4368	119.091
273	Empty	CALF-20	18.298	20.0095	18.3668	89.5971	90.3163	119.066
273	Empty	CALF-20	18.2926	20.0109	18.3831	89.644	90.2001	119.042
273	Empty	CALF-20	18.288	20.0126	18.4044	89.6865	90.0954	119.026
273	Empty	CALF-20	18.2836	20.0134	18.4263	89.7282	90.0013	119.009
273	Empty	CALF-20	18.2814	20.0121	18.4457	89.7727	89.9167	118.991
273	Empty	CALF-20	18.2811	20.0089	18.461	89.8212	89.8413	118.969
273	Empty	CALF-20	18.2827	20.005	18.4761	89.8758	89.7714	118.954
273	Empty	CALF-20	18.2821	19.9995	18.4924	89.9307	89.7057	118.95
273	Empty	CALF-20	18.2816	19.9899	18.5101	89.9801	89.641	118.964
273	Empty	CALF-20	18.2823	19.9757	18.5255	90.0131	89.5858	118.983
273	Empty	CALF-20	18.2902	19.9586	18.5393	90.0276	89.5467	119.001
273	Empty	CALF-20	18.3028	19.9421	18.5518	90.0259	89.5236	119.004
273	Empty	CALF-20	18.3182	19.9265	18.5665	90.0147	89.5054	118.997
273	Empty	CALF-20	18.3297	19.9092	18.5814	89.9864	89.4827	118.977
273	Empty	CALF-20	18.339	19.8876	18.5959	89.9368	89.4578	118.954
273	Empty	CALF-20	18.3468	19.8617	18.607	89.859	89.45	118.928
273	Empty	CALF-20	18.3575	19.8345	18.6154	89.7606	89.4704	118.907
273	Empty	CALF-20	18.3684	19.809	18.6206	89.6475	89.5191	118.88
273	Empty	CALF-20	18.3779	19.7855	18.6241	89.5311	89.5768	118.847
273	Empty	CALF-20	18.3825	19.7628	18.6244	89.4133	89.6313	118.802
273	Empty	CALF-20	18.3841	19.74	18.6216	89.3015	89.678	118.752
273	Empty	CALF-20	18.3847	19.7182	18.6169	89.1928	89.7276	118.707
273	Empty	CALF-20	18.3875	19.6991	18.6129	89.0836	89.7896	118.672
273	Empty	CALF-20	18.3894	19.6841	18.6105	88.9711	89.8619	118.636
273	Empty	CALF-20	18.3865	19.673	18.6083	88.8699	89.9267	118.587
273	Empty	CALF-20	18.3764	19.6652	18.6047	88.7902	89.9725	118.514
273	Empty	CALF-20	18.3633	19.661	18.6017	88.7412	89.9986	118.424
273	Empty	CALF-20	18.3542	19.661	18.6027	88.7108	90.0216	118.332
273	Empty	CALF-20	18.3525	19.6641	18.6092	88.6951	90.0464	118.254
273	Empty	CALF-20	18.3526	19.6672	18.6174	88.6876	90.0759	118.189
273	Empty	CALF-20	18.3447	19.6693	18.621	88.6971	90.1038	118.119
273	Empty	CALF-20	18.327	19.6721	18.619	88.7301	90.126	118.035
273	Empty	CALF-20	18.3046	19.6787	18.6145	88.791	90.1366	117.94
273	Empty	CALF-20	18.2881	19.6887	18.6139	88.8733	90.1336	117.855
273	Empty	CALF-20	18.2795	19.6985	18.6173	88.9648	90.1192	117.786
273	Empty	CALF-20	18.2753	19.7052	18.6228	89.0515	90.1019	117.724
273	Empty	CALF-20	18.2675	19.7104	18.6259	89.1304	90.0868	117.645
273	Empty	CALF-20	18.256	19.7177	18.6281	89.206	90.0688	117.549
273	Empty	CALF-20	18.2415	19.7278	18.6297	89.283	90.0343	117.439
273	Empty	CALF-20	18.2293	19.7364	18.6332	89.3602	89.9759	117.335
273	Empty	CALF-20	18.2194	19.74	18.6369	89.4313	89.8995	117.239
273	Empty	CALF-20	18.2134	19.7384	18.6416	89.4888	89.8237	117.156
273	Empty	CALF-20	18.2085	19.735	18.6449	89.5289	89.7613	117.072
273	Empty	CALF-20	18.2052	19.7327	18.6465	89.5516	89.7134	116.986
273	Empty	CALF-20	18.2007	19.7311	18.6434	89.5628	89.6691	116.891
273	Empty	CALF-20	18.1956	19.7281	18.6371	89.5762	89.6174	116.802
273	Empty	CALF-20	18.1872	19.7232	18.6289	89.5932	89.5612	116.723
273	Empty	CALF-20	18.1788	19.7168	18.6229	89.6085	89.5091	116.66
273	Empty	CALF-20	18.1714	19.7093	18.6199	89.6113	89.4703	116.598
273	Empty	CALF-20	18.1676	19.7012	18.6196	89.6012	89.441	116.539
273	Empty	CALF-20	18.1666	19.6935	18.6198	89.5864	89.408	116.476
273	Empty	CALF-20	18.1685	19.6874	18.6222	89.5819	89.3616	116.417
273	Empty	CALF-20	18.1704	19.6831	18.6278	89.589	89.3069	116.366
273	Empty	CALF-20	18.1719	19.6798	18.6371	89.6072	89.255	116.329
273	Empty	CALF-20	18.1711	19.6754	18.6471	89.6259	89.2142	116.303
273	Empty	CALF-20	18.1707	19.6687	18.6551	89.6423	89.1848	116.285
273	Empty	CALF-20	18.1739	19.6611	18.6601	89.6547	89.1697	116.271
273	Empty	CALF-20	18.1826	19.6546	18.6646	89.6718	89.1707	116.264
273	Empty	CALF-20	18.1928	19.6496	18.6702	89.6987	89.1892	116.259
273	Empty	CALF-20	18.2	19.6451	18.676	89.7389	89.2212	116.25
273	Empty	CALF-20	18.2042	19.6388	18.6808	89.7816	89.2648	116.237
273	Empty	CALF-20	18.2086	19.6302	18.6853	89.8182	89.3227	116.225
273	Empty	CALF-20	18.2181	19.6208	18.6927	89.8461	89.3949	116.226
273	Empty	CALF-20	18.2308	19.6134	18.7037	89.876	89.4737	116.233
273	Empty	CALF-20	18.2441	19.6081	18.7169	89.9147	89.5504	116.233
273	Empty	CALF-20	18.2535	19.6038	18.728	89.9663	89.6165	116.211
273	Empty	CALF-20	18.2614	19.5988	18.7364	90.0218	89.6737	116.18
273	Empty	CALF-20	18.269	19.5929	18.7436	90.0728	89.7312	116.158
273	Empty	CALF-20	18.2799	19.5871	18.753	90.1181	89.7943	116.156
273	Empty	CALF-20	18.2904	19.5817	18.7627	90.1672	89.8583	116.163
273	Empty	CALF-20	18.297	19.5747	18.7703	90.2245	89.9157	116.167
273	Empty	CALF-20	18.2959	19.5658	18.7727	90.291	89.9639	116.154
273	Empty	CALF-20	18.2924	19.5553	18.7738	90.3626	90.0072	116.136
273	Empty	CALF-20	18.2903	19.5444	18.7784	90.4339	90.0481	116.12
273	Empty	CALF-20	18.2932	19.5329	18.7907	90.5017	90.0831	116.124
273	Empty	CALF-20	18.2947	19.5199	18.8058	90.5683	90.1065	116.138
273	Empty	CALF-20	18.2907	19.5057	18.8196	90.6348	90.1164	116.146
273	Empty	CALF-20	18.2784	19.4918	18.8296	90.7016	90.1153	116.127
273	Empty	CALF-20	18.2643	19.479	18.8399	90.7704	90.1015	116.095
273	Empty	CALF-20	18.2526	19.4668	18.8524	90.8446	90.0721	116.067
273	Empty	CALF-20	18.2454	19.4527	18.8679	90.9229	90.0287	116.06
273	Empty	CALF-20	18.2379	19.4371	18.881	90.9956	89.9795	116.059
273	Empty	CALF-20	18.228	19.4231	18.8905	91.0569	89.9346	116.053
273	Empty	CALF-20	18.2154	19.4124	18.8968	91.1047	89.9012	116.039
273	Empty	CALF-20	18.2044	19.4035	18.9035	91.1436	89.8798	116.029
273	Empty	CALF-20	18.1971	19.3943	18.912	91.177	89.8677	116.03
273	Empty	CALF-20	18.1944	19.3847	18.9225	91.2044	89.862	116.04
273	Empty	CALF-20	18.196	19.377	18.9343	91.2158	89.8644	116.055
273	Empty	CALF-20	18.2009	19.3728	18.9467	91.2119	89.8753	116.071
273	Empty	CALF-20	18.2081	19.3713	18.9587	91.1899	89.9014	116.081
273	Empty	CALF-20	18.2162	19.3698	18.9703	91.1615	89.9371	116.085
273	Empty	CALF-20	18.225	19.3659	18.9813	91.1368	89.973	116.09
273	Empty	CALF-20	18.2341	19.3601	18.9908	91.122	90.0036	116.097
273	Empty	CALF-20	18.2448	19.3536	18.999	91.1032	90.0374	116.111
273	Empty	CALF-20	18.2559	19.3462	19.0066	91.0676	90.0825	116.132
273	Empty	CALF-20	18.269	19.3362	19.015	91.0014	90.1459	116.166
273	Empty	CALF-20	18.2831	19.3214	19.0234	90.9218	90.2152	116.21
273	Empty	CALF-20	18.298	19.3016	19.032	90.8423	90.2862	116.265
273	Empty	CALF-20	18.3102	19.2785	19.04	90.7753	90.3583	116.321
273	Empty	CALF-20	18.319	19.2536	19.0486	90.7052	90.4398	116.378
273	Empty	CALF-20	18.3238	19.2273	19.0581	90.6287	90.5231	116.437
273	Empty	CALF-20	18.3292	19.1983	19.0696	90.5474	90.5993	116.502
273	Empty	CALF-20	18.3377	19.1657	19.0814	90.4801	90.6575	116.56
273	Empty	CALF-20	18.351	19.1307	19.0935	90.4333	90.7023	116.61
273	Empty	CALF-20	18.3622	19.0958	19.1037	90.4099	90.7359	116.648
273	Empty	CALF-20	18.3687	19.0623	19.1142	90.3991	90.7602	116.684
273	Empty	CALF-20	18.3709	19.029	19.1245	90.3962	90.7725	116.72
273	Empty	CALF-20	18.376	18.9949	19.1362	90.3904	90.7763	116.767
273	Empty	CALF-20	18.3853	18.9616	19.1467	90.3844	90.7748	116.817
273	Empty	CALF-20	18.3988	18.9316	19.1551	90.3823	90.7745	116.867
273	Empty	CALF-20	18.4105	18.9061	19.1593	90.3937	90.773	116.9
273	Empty	CALF-20	18.4179	18.8855	19.1608	90.4144	90.7711	116.916
273	Empty	CALF-20	18.4205	18.8689	19.1603	90.4323	90.7702	116.915
273	Empty	CALF-20	18.4228	18.8556	19.1608	90.4376	90.7706	116.907
273	Empty	CALF-20	18.427	18.8453	19.161	90.4303	90.7717	116.885
273	Empty	CALF-20	18.4342	18.838	19.16	90.4135	90.7736	116.842
273	Empty	CALF-20	18.4403	18.8334	19.1551	90.3879	90.7767	116.774
273	Empty	CALF-20	18.4432	18.8311	19.1472	90.353	90.7787	116.69
273	Empty	CALF-20	18.4436	18.8309	19.1375	90.3025	90.7788	116.601
273	Empty	CALF-20	18.4448	18.8324	19.1285	90.2401	90.7733	116.515
273	Empty	CALF-20	18.4494	18.8341	19.1198	90.1664	90.7641	116.434
273	Empty	CALF-20	18.4559	18.8343	19.1101	90.0891	90.7518	116.358
273	Empty	CALF-20	18.4611	18.8334	19.097	90.0047	90.7405	116.279
273	Empty	CALF-20	18.4626	18.8328	19.0806	89.9137	90.7284	116.192
273	Empty	CALF-20	18.4624	18.8341	19.0638	89.8112	90.7186	116.098
273	Empty	CALF-20	18.4628	18.8373	19.0493	89.707	90.7104	116.008
273	Empty	CALF-20	18.4654	18.841	19.0383	89.6059	90.6993	115.92
273	Empty	CALF-20	18.467	18.8431	19.0281	89.5137	90.675	115.819
273	Empty	CALF-20	18.466	18.8436	19.0172	89.4179	90.6402	115.704
273	Empty	CALF-20	18.4601	18.8436	19.0044	89.319	90.6004	115.583
273	Empty	CALF-20	18.4536	18.8448	18.9934	89.2224	90.5598	115.479
273	Empty	CALF-20	18.4471	18.847	18.9849	89.1463	90.5089	115.389
273	Empty	CALF-20	18.4423	18.8488	18.9785	89.0905	90.4438	115.309
273	Empty	CALF-20	18.4354	18.8481	18.9708	89.0489	90.3681	115.233
273	Empty	CALF-20	18.4277	18.8448	18.9607	89.0104	90.295	115.168
273	Empty	CALF-20	18.4196	18.8406	18.9473	88.9774	90.2313	115.107
273	Empty	CALF-20	18.4146	18.8373	18.9324	88.9545	90.176	115.049
273	Empty	CALF-20	18.4078	18.8348	18.9151	88.9501	90.1222	114.979
273	Empty	CALF-20	18.3987	18.8318	18.8963	88.9604	90.0702	114.902
273	Empty	CALF-20	18.3874	18.8279	18.8755	88.9769	90.0247	114.814
273	Empty	CALF-20	18.38	18.8243	18.8548	88.9897	89.9928	114.725
273	Empty	CALF-20	18.3783	18.8228	18.834	89.0007	89.9733	114.639
273	Empty	CALF-20	18.3824	18.8234	18.8143	89.0219	89.9596	114.568
273	Empty	CALF-20	18.3855	18.8249	18.7946	89.0666	89.9427	114.505
273	Empty	CALF-20	18.3858	18.8271	18.7766	89.1331	89.9174	114.452
273	Empty	CALF-20	18.383	18.8306	18.76	89.2036	89.8898	114.405
273	Empty	CALF-20	18.3828	18.8351	18.7454	89.2631	89.8701	114.372
273	Empty	CALF-20	18.3882	18.8395	18.7304	89.3123	89.8618	114.348
273	Empty	CALF-20	18.4007	18.8423	18.714	89.3624	89.8597	114.326
273	Empty	CALF-20	18.4149	18.844	18.695	89.4183	89.8536	114.292
273	Empty	CALF-20	18.4267	18.8466	18.6763	89.4801	89.8387	114.255
273	Empty	CALF-20	18.434	18.8511	18.6596	89.5437	89.8217	114.221
273	Empty	CALF-20	18.4408	18.8556	18.6475	89.6004	89.8117	114.199
273	Empty	CALF-20	18.452	18.8585	18.6383	89.6416	89.8102	114.183
273	Empty	CALF-20	18.4691	18.8597	18.6305	89.6695	89.8072	114.173
273	Empty	CALF-20	18.4893	18.8607	18.623	89.6947	89.7937	114.165
273	Empty	CALF-20	18.5074	18.8635	18.6166	89.7273	89.7697	114.162
273	Empty	CALF-20	18.5203	18.8679	18.6115	89.7605	89.74	114.163
273	Empty	CALF-20	18.5263	18.8718	18.6067	89.7787	89.7085	114.171
273	Empty	CALF-20	18.5292	18.873	18.6006	89.776	89.6744	114.187
273	Empty	CALF-20	18.529	18.8715	18.5917	89.7623	89.6363	114.207
273	Empty	CALF-20	18.529	18.8693	18.5801	89.7448	89.6006	114.225
273	Empty	CALF-20	18.5261	18.8685	18.5673	89.7268	89.5711	114.236
273	Empty	CALF-20	18.521	18.8696	18.5563	89.7071	89.5456	114.248
273	Empty	CALF-20	18.5113	18.8713	18.5477	89.6898	89.5231	114.269
273	Empty	CALF-20	18.5019	18.8728	18.5418	89.6758	89.5095	114.306
273	Empty	CALF-20	18.4919	18.8752	18.5375	89.664	89.512	114.352
273	Empty	CALF-20	18.4843	18.8792	18.5353	89.653	89.5309	114.407
273	Empty	CALF-20	18.4743	18.8847	18.534	89.6502	89.5542	114.466
273	Empty	CALF-20	18.4639	18.8906	18.5331	89.6581	89.5741	114.53
273	Empty	CALF-20	18.4523	18.8962	18.5321	89.6757	89.5908	114.599
273	Empty	CALF-20	18.4465	18.9029	18.5334	89.6961	89.6121	114.682
273	Empty	CALF-20	18.4449	18.9118	18.5372	89.7189	89.6423	114.776
273	Empty	CALF-20	18.4477	18.9222	18.5441	89.7428	89.6806	114.88
273	Empty	CALF-20	18.4491	18.9325	18.5512	89.7672	89.7203	114.981
273	Empty	CALF-20	18.4518	18.9426	18.5583	89.7965	89.7534	115.084
273	Empty	CALF-20	18.4569	18.9554	18.5668	89.8421	89.7763	115.193
273	Empty	CALF-20	18.469	18.9722	18.5797	89.9068	89.7944	115.314
273	Empty	CALF-20	18.4838	18.9909	18.5959	89.9817	89.8141	115.44
273	Empty	CALF-20	18.499	19.008	18.6133	90.0494	89.8424	115.568
273	Empty	CALF-20	18.5118	19.0222	18.6287	90.1081	89.874	115.694
273	Empty	CALF-20	18.5244	19.0357	18.6422	90.1674	89.8978	115.82
273	Empty	CALF-20	18.5364	19.0505	18.6538	90.2371	89.9057	115.94
273	Empty	CALF-20	18.545	19.0651	18.664	90.3143	89.8971	116.06
[truncated: 17,159 more rows]

## Sheet: Figure 4d
Figure 4d	pore volume obtained from MD simulations of the empty (blue) and guest-loaded framework (orange) at 273 K, 323 K, and 387 K
[truncated: 3,051 more rows]

[truncated: 18 more sheets: Figure 4e, Figure 4f, Figure 5a, Figure 5b, Figure 5c, Figure 5d, Figure 5e, Figure 5f, Figure 6a, Figure 6b, Figure 6d, Figure 6e, Supplementary Fig. 1a, Supplementary Fig. 1b, Supplementary Fig. 2a, Supplementary Fig. 3a, Supplementary Fig. 3b, Supplementary Fig. 3c]
